# Supplementary material for: 2-((1E)-1-{2-[(2Z)-4-(4-Bromo­phen­yl)-3-phenyl-2,3-di­hydro-1,3-thia­zol-2-yl­idene]hydrazin-1-yl­idene}eth­yl)pyridin-1-ium bromide monohydrate
Source: Acta Crystallogr Sect E Struct Rep Online. 2014 Feb 22;70(Pt 3):o328–9. doi: 10.1107/S160053681400347X (PMC3998394; doi:10.1107/S160053681400347X)
Supplement: Supplementary file 1 [file e-70-0o328-sup1.cif]

##############################################################################
#                                                                            #
# This CIF contains the data in a paper accepted for publication in          #
# Acta Crystallographica Section E. It conforms to the requirements of       #
# Notes for Authors for Acta Crystallographica Section E, and has been       #
# peer reviewed under the auspices of the IUCr Commission on Journals.       #
#                                                                            #
# Full details of the Crystallographic Information File format               #
# are given in the paper "The Crystallographic Information File (CIF):       #
# a New Standard Archive File for Crystallography" by S. R. Hall, F. H.      #
# Allen and I. D. Brown [Acta Cryst. (1991), A47, 655-685].                  #
#                                                                            #
# The current version of the core CIF dictionary is obtainable from          #
# ftp://ftp.iucr.org/pub/cif_core.dic.                                       #
#                                                                            #
# Software is freely available for graphical display of the structure(s)     #
# in this CIF. For information consult the CIF software page                 #
# http://www.iucr.org/resources/cif/software.                                #
#                                                                            #
# This file may be used for bona fide research purposes within the           #
# scientific community so long as proper attribution is given to the journal # 
# article from which it was obtained.                                        #
#                                                                            #
##############################################################################
data_global
_audit_creation_method     'PLATON <TABLE ACC> option'
_journal_date_recd_electronic     2014-02-13
_journal_date_accepted     2014-02-17
_journal_name_full     'Acta Crystallographica, Section E'
_journal_year     2014
_journal_volume     70
_journal_issue      3
_journal_page_first     o328
_journal_page_last     o329
_journal_paper_category     QO
_journal_paper_doi     10.1107/S160053681400347X
_journal_coeditor_code     QM2104
_publ_contact_author_name
;
Mustafa R. Albayati
;
_publ_contact_author_address
;
Kirkuk University,
College of Science,
Department of Chemistry,
Kirkuk,
Iraq
;
_publ_contact_author_email     'shaabankamel@yahoo.com'
_publ_contact_author_fax     ?
_publ_contact_author_phone     ?
_publ_section_title
;\
2-((1<i>E</i>)-1-{2-[(2<i>Z</i>)-4-(4-Bromophenyl)-3-phenyl-2,3-dihydro-1,3-\
thiazol-2-ylidene]hydrazin-1-ylidene}ethyl)pyridin-1-ium bromide monohydrate
;
loop_
    _publ_author_name
    _publ_author_address
    'Joel T. Mague'
;
Department of Chemistry,
Tulane University,
New Orleans,
LA 70118,
USA
;
    'Mohamed, Shaaban K.'
;
Chemistry and Environmental Division,
Manchester Metropolitan University,
Manchester M1 5GD,
England
Chemistry Department,
Faculty of Science,
Minia University,
61519 El-Minia,
Egypt
;
    'Akkurt, Mehmet'
;
Department of Physics,
Faculty of Sciences,
Erciyes University,
38039 Kayseri,
Turkey
;
    'Ahmed T. Abd El-Alaziz'
;
Chemistry Department,
Faculty of Science,
Minia University,
61519 El-Minia,
Egypt
;
    'Mustafa R. Albayati'
;
Kirkuk University,
College of Science,
Department of Chemistry,
Kirkuk,
Iraq
;
data_I
_database_code_depnum_ccdc_archive 'CCDC 987315'
_chemical_name_systematic
;\
2-((1<i>E</i>)-1-{2-[(2<i>Z</i>)-4-(4-Bromophenyl)-3-phenyl-2,3-dihydro-\
1,3-thiazol-2-ylidene]hydrazin-1-ylidene}ethyl)pyridin-1-ium bromide
monohydrate
;
_chemical_name_common     ?
_chemical_formula_moiety     'C22 H18 Br N4 S +, Br -, H2 O'
_chemical_formula_sum     'C22 H20 Br2 N4 O S'
_chemical_formula_structural     ?
_chemical_formula_iupac     'C22 H18 Br N4 S +, Br -, H2 O'
_chemical_formula_weight     548.30
_chemical_melting_point     ?
_symmetry_cell_setting     triclinic
_symmetry_space_group_name_H-M     'P -1'
_symmetry_space_group_name_Hall     '-P 1'
loop_
    _symmetry_equiv_pos_site_id
    _symmetry_equiv_pos_as_xyz
    1 x,y,z
    2 -x,-y,-z
_cell_length_a     5.5768(6)
_cell_length_b     9.2288(9)
_cell_length_c     22.574(2)
_cell_angle_alpha     85.9740(10)
_cell_angle_beta     84.4380(10)
_cell_angle_gamma     79.0000(10)
_cell_volume     1133.51(19)
_cell_formula_units_Z     2
_cell_measurement_reflns_used     9919
_cell_measurement_theta_min     2.382
_cell_measurement_theta_max     29.139
_cell_measurement_temperature     150(2)
_cell_special_details
;
;
_exptl_crystal_description     'column'
_exptl_crystal_colour     'orange'
_exptl_crystal_size_max     0.270
_exptl_crystal_size_mid     0.110
_exptl_crystal_size_min     0.080
_exptl_crystal_size_rad     ?
_exptl_crystal_density_diffrn     1.598
_exptl_crystal_density_meas     ?
_exptl_crystal_density_method     'Not Measured'
_exptl_crystal_F_000     548
_exptl_absorpt_coefficient_mu     3.689
_exptl_absorpt_correction_type     numerical
_exptl_absorpt_process_details     '(<i>SADABS</i>; Bruker, 2013)'
_exptl_absorpt_correction_T_min     0.390
_exptl_absorpt_correction_T_max     0.760
_exptl_special_details
;
The diffraction data were obtained from 3 sets of 400 frames, each of width
0.5\% in \w, colllected at \f = 0.00, 90.00 and 180.00\% and 2 sets of 800
frames, each of width 0.45\% in \f, collected at \w = -30.00 and 210.00\%. The
scan time was 8 sec/frame.
;
_diffrn_ambient_temperature     150(2)
_diffrn_radiation_type     MoK\a
_diffrn_radiation_wavelength     0.71073
_diffrn_radiation_monochromator     graphite
_diffrn_measurement_device_type     'Bruker SMART APEX CCD'
_diffrn_measurement_method     '\f and \w scans'
_diffrn_reflns_number     20898
_diffrn_reflns_av_R_equivalents     0.0375
_diffrn_reflns_av_sigmaI/netI     0.0362
_diffrn_reflns_theta_min     1.82
_diffrn_reflns_theta_max     29.26
_diffrn_reflns_theta_full     28.00
_diffrn_measured_fraction_theta_max     0.949
_diffrn_measured_fraction_theta_full     0.992
_diffrn_reflns_limit_h_min     -7
_diffrn_reflns_limit_h_max     7
_diffrn_reflns_limit_k_min     -12
_diffrn_reflns_limit_k_max     12
_diffrn_reflns_limit_l_min     -30
_diffrn_reflns_limit_l_max     30
_diffrn_reflns_reduction_process
;
;
_refine_special_details
;
Refinement on <i>F</i>^2^ for ALL reflections except those flagged by the user
for potential systematic errors. Weighted <i>R</i>-factors <i>wR</i> and all
goodnesses of fit <i>S</i> are based on <i>F</i>^2^, conventional
<i>R</i>-factors <i>R</i> are based on <i>F</i>, with <i>F</i> set to zero for
negative <i>F</i>^2^. The observed criterion of <i>F</i>^2^ > \s(<i>F</i>^2^)
is used only for calculating -<i>R</i>-factor-obs <i>etc</i>. and is not
relevant to the choice of reflections for refinement. <i>R</i>-factors based
on <i>F</i>^2^ are statistically about twice as large as those based on
<i>F</i>, and <i>R</i>-factors based on ALL data will be even larger.
;
_reflns_number_total     5870
_reflns_number_gt     4807
_reflns_threshold_expression     I>2\s(I)
_refine_ls_structure_factor_coef     Fsqd
_refine_ls_matrix_type     full
_refine_ls_R_factor_all     0.0450
_refine_ls_R_factor_gt     0.0351
_refine_ls_wR_factor_gt     0.0912
_refine_ls_wR_factor_ref     0.0949
_refine_ls_goodness_of_fit_ref     1.087
_refine_ls_restrained_S_all     1.087
_refine_ls_number_reflns     5870
_refine_ls_number_parameters     272
_refine_ls_number_restraints     0
_refine_ls_number_constraints     ?
_refine_ls_hydrogen_treatment     constr
_refine_ls_weighting_scheme     calc
_refine_ls_weighting_details
           ' W=1/[\S^2^(FO^2^)+(0.0532P)^2^+0.0059P]  WHERE P=(FO^2^+2FC^2^)/3 '
_atom_sites_solution_primary     direct
_atom_sites_solution_secondary     difmap
_refine_ls_shift/su_max     0.000
_refine_ls_shift/su_mean     0.000
_refine_diff_density_max     0.942
_refine_diff_density_min     -0.487
_refine_ls_extinction_method     'none'
_refine_ls_abs_structure_details     ?
_refine_ls_abs_structure_Flack     .
loop_
    _atom_type_symbol
    _atom_type_description
    _atom_type_scat_dispersion_real
    _atom_type_scat_dispersion_imag
    _atom_type_scat_source
    C C 0.0033 0.0016 ' International Tables Vol C Tables 4.2.6.8 and 6.1.1.4'
    H H 0.0000 0.0000 ' International Tables Vol C Tables 4.2.6.8 and 6.1.1.4'
    Br Br -0.2901 2.4595
                        ' International Tables Vol C Tables 4.2.6.8 and 6.1.1.4'
    N N 0.0061 0.0033 ' International Tables Vol C Tables 4.2.6.8 and 6.1.1.4'
    O O 0.0106 0.0060 ' International Tables Vol C Tables 4.2.6.8 and 6.1.1.4'
    S S 0.1246 0.1234 ' International Tables Vol C Tables 4.2.6.8 and 6.1.1.4'
_computing_data_collection     'APEX2 (Bruker, 2013)'
_computing_cell_refinement     'SAINT (Bruker, 2013)'
_computing_data_reduction     'SAINT (Bruker, 2013)'
_computing_structure_solution     'SHELXS97 (Sheldrick, 2008)'
_computing_structure_refinement     'SHELXL-2013 (Sheldrick, 2008)'
_computing_molecular_graphics
;
ORTEP-3 for Windows (Farrugia, 2012) and DIAMOND (Brandenburg & Putz,
2012)
;
_computing_publication_material
                                'WinGX (Farrugia, 2012) and PLATON (Spek, 2009)'
loop_
    _atom_site_type_symbol
    _atom_site_label
    _atom_site_fract_x
    _atom_site_fract_y
    _atom_site_fract_z
    _atom_site_U_iso_or_equiv
    _atom_site_thermal_displace_type
    _atom_site_calc_flag
    _atom_site_refinement_flags
    _atom_site_occupancy
    _atom_site_disorder_assembly
    _atom_site_disorder_group
    Br Br1 -0.67572(4) 0.25013(3) 0.47615(2) 0.03040(10)
                                                       Uani d . 1.000 . .
    S S1 0.27834(11) 0.54280(7) 0.18810(2) 0.0295(2) Uani d . 1.000 . .
    N N1 0.0981(3) 0.6483(2) 0.28912(8) 0.0239(5) Uani d . 1.000 . .
    N N2 0.3783(4) 0.7847(2) 0.23756(8) 0.0277(6) Uani d . 1.000 . .
    N N3 0.5417(4) 0.7723(2) 0.18707(8) 0.0287(6) Uani d . 1.000 . .
    N N4 0.8686(4) 0.7361(2) 0.09224(8) 0.0289(6) Uani d . 1.000 . .
    C C1 -0.1818(4) 0.4718(2) 0.33067(10) 0.0244(6) Uani d . 1.000 . .
    C C2 -0.1555(4) 0.4784(2) 0.39151(10) 0.0246(6) Uani d . 1.000 . .
    C C3 -0.3043(4) 0.4146(2) 0.43439(10) 0.0254(6) Uani d . 1.000 . .
    C C4 -0.4804(4) 0.3437(2) 0.41671(10) 0.0245(6) Uani d . 1.000 . .
    C C5 -0.5136(4) 0.3367(2) 0.35703(10) 0.0276(7) Uani d . 1.000 . .
    C C6 -0.3638(4) 0.4001(2) 0.31457(10) 0.0266(6) Uani d . 1.000 . .
    C C7 0.0640(4) 0.4595(3) 0.23186(10) 0.0289(7) Uani d . 1.000 . .
    C C8 -0.0151(4) 0.5258(2) 0.28337(10) 0.0247(6) Uani d . 1.000 . .
    C C9 0.2610(4) 0.6731(2) 0.24143(9) 0.0253(7) Uani d . 1.000 . .
    C C10 0.0341(4) 0.7538(2) 0.33465(9) 0.0223(6) Uani d . 1.000 . .
    C C11 0.2053(4) 0.7667(3) 0.37362(10) 0.0265(7) Uani d . 1.000 . .
    C C12 0.1458(4) 0.8746(3) 0.41508(10) 0.0303(7) Uani d . 1.000 . .
    C C13 -0.0796(4) 0.9677(3) 0.41774(10) 0.0308(7) Uani d . 1.000 . .
    C C14 -0.2523(4) 0.9507(3) 0.37950(11) 0.0302(7) Uani d . 1.000 . .
    C C15 -0.1951(4) 0.8427(2) 0.33767(10) 0.0259(6) Uani d . 1.000 . .
    C C16 0.6559(5) 0.8811(3) 0.17393(10) 0.0288(7) Uani d . 1.000 . .
    C C17 0.6171(6) 1.0229(3) 0.20592(12) 0.0415(9) Uani d . 1.000 . .
    C C18 0.8431(5) 0.8590(3) 0.12317(10) 0.0287(7) Uani d . 1.000 . .
    C C19 1.0414(5) 0.7011(3) 0.04748(11) 0.0357(8) Uani d . 1.000 . .
    C C20 1.2093(5) 0.7923(3) 0.03072(11) 0.0395(8) Uani d . 1.000 . .
    C C21 1.1876(6) 0.9201(3) 0.06046(12) 0.0430(9) Uani d . 1.000 . .
    C C22 1.0058(5) 0.9543(3) 0.10605(11) 0.0374(8) Uani d . 1.000 . .
    Br Br2 0.27139(5) 0.28139(3) 0.09148(2) 0.03830(10)
                                                      Uani d . 1.000 . .
    O O1 0.7203(4) 0.4762(2) 0.08156(10) 0.0527(8) Uani d . 1.000 . .
    H H2 -0.03430 0.52720 0.40350 0.0300 Uiso c RU 1.000 . .
    H H3 -0.28530 0.41960 0.47550 0.0310 Uiso c RU 1.000 . .
    H H4 0.77020 0.67170 0.09920 0.0350 Uiso d RU 1.000 . .
    H H5 -0.63730 0.28920 0.34550 0.0330 Uiso c RU 1.000 . .
    H H6 -0.38490 0.39500 0.27360 0.0320 Uiso c RU 1.000 . .
    H H7 0.00780 0.37530 0.22060 0.0350 Uiso c RU 1.000 . .
    H H11 0.36070 0.70280 0.37190 0.0320 Uiso c RU 1.000 . .
    H H12 0.26180 0.88460 0.44200 0.0360 Uiso c RU 1.000 . .
    H H13 -0.11680 1.04310 0.44560 0.0370 Uiso c RU 1.000 . .
    H H14 -0.40940 1.01290 0.38190 0.0360 Uiso c RU 1.000 . .
    H H15 -0.31250 0.83040 0.31150 0.0310 Uiso c RU 1.000 . .
    H H17A 0.48760 1.02160 0.23850 0.0620 Uiso c RU 1.000 . .
    H H17B 0.56860 1.10700 0.17790 0.0620 Uiso c RU 1.000 . .
    H H17C 0.76970 1.03220 0.22220 0.0620 Uiso c RU 1.000 . .
    H H19 1.04880 0.61340 0.02720 0.0430 Uiso c RU 1.000 . .
    H H20 1.33540 0.76760 -0.00030 0.0470 Uiso c RU 1.000 . .
    H H21 1.29900 0.98550 0.04950 0.0520 Uiso c RU 1.000 . .
    H H22 0.99180 1.04350 0.12580 0.0450 Uiso c RU 1.000 . .
    H H1A 0.59280 0.43750 0.08470 0.0630 Uiso d RU 1.000 . .
    H H1B 0.81640 0.42050 0.10420 0.0630 Uiso d RU 1.000 . .
loop_
    _atom_site_aniso_label
    _atom_site_aniso_U_11
    _atom_site_aniso_U_22
    _atom_site_aniso_U_33
    _atom_site_aniso_U_12
    _atom_site_aniso_U_13
    _atom_site_aniso_U_23
    Br1 0.02620(10)
                  0.03240(10)
                            0.03310(10)
                                      -0.00900(10)
                                                 0.00180(10)
                                                           -0.00100(10)
    S1 0.0374(3) 0.0343(3) 0.0186(3) -0.0109(2) 0.0009(2) -0.0075(2)
    N1 0.0252(10) 0.0272(9) 0.0205(9) -0.0067(8) -0.0009(7) -0.0059(7)
    N2 0.0317(11) 0.0306(10) 0.0216(9) -0.0085(8) 0.0009(8) -0.0043(7)
    N3 0.0340(11) 0.0329(10) 0.0211(9) -0.0106(8) -0.0008(8) -0.0049(8)
    N4 0.0347(11) 0.0322(10) 0.0237(9) -0.0165(9) -0.0011(8) -0.0027(8)
    C1 0.0233(11) 0.0221(10) 0.0274(11) -0.0021(8) -0.0021(9) -0.0042(8)
    C2 0.0233(11) 0.0263(11) 0.0252(11) -0.0055(9) -0.0013(9) -0.0069(8)
    C3 0.0253(11) 0.0281(11) 0.0225(10) -0.0032(9) -0.0011(9) -0.0048(8)
    C4 0.0207(10) 0.0230(10) 0.0283(11) -0.0018(8) 0.0015(9) -0.0021(8)
    C5 0.0251(11) 0.0251(11) 0.0345(12) -0.0064(9) -0.0066(9) -0.0041(9)
    C6 0.0253(11) 0.0288(11) 0.0258(11) -0.0029(9) -0.0035(9) -0.0055(9)
    C7 0.0359(13) 0.0313(12) 0.0227(11) -0.0132(10) -0.0028(9) -0.0051(9)
    C8 0.0260(11) 0.0271(11) 0.0227(10) -0.0060(9) -0.0056(8) -0.0047(8)
    C9 0.0269(12) 0.0301(12) 0.0194(10) -0.0044(9) -0.0038(8) -0.0039(8)
    C10 0.0243(11) 0.0236(10) 0.0194(10) -0.0058(8) 0.0012(8) -0.0043(8)
    C11 0.0208(11) 0.0348(12) 0.0247(11) -0.0053(9) -0.0023(9) -0.0054(9)
    C12 0.0295(12) 0.0401(13) 0.0243(11) -0.0118(10) -0.0020(9) -0.0087(10)
    C13 0.0337(13) 0.0337(12) 0.0275(12) -0.0120(10) 0.0034(10) -0.0112(9)
    C14 0.0260(12) 0.0258(12) 0.0378(13) -0.0025(9) 0.0009(10) -0.0059(9)
    C15 0.0253(11) 0.0282(11) 0.0260(11) -0.0075(9) -0.0045(9) -0.0029(9)
    C16 0.0384(13) 0.0280(11) 0.0214(10) -0.0098(10) -0.0034(9) 0.0000(9)
    C17 0.0620(19) 0.0294(13) 0.0329(13) -0.0115(12) 0.0041(12) -0.0037(10)
    C18 0.0389(13) 0.0281(11) 0.0216(10) -0.0115(10) -0.0057(9) -0.0004(9)
    C19 0.0446(15) 0.0396(14) 0.0264(12) -0.0169(12) 0.0025(11) -0.0094(10)
    C20 0.0468(16) 0.0459(15) 0.0293(13) -0.0221(13) 0.0086(11) -0.0063(11)
    C21 0.0525(17) 0.0473(16) 0.0358(14) -0.0298(13) 0.0055(12) -0.0051(12)
    C22 0.0535(17) 0.0340(13) 0.0296(13) -0.0224(12) 0.0020(11) -0.0033(10)
    Br2 0.0409(2) 0.0393(2) 0.0399(2) -0.01980(10)
                                                 0.00170(10)
                                                           -0.01170(10)
    O1 0.0430(12) 0.0436(12) 0.0761(15) -0.0216(9) 0.0117(10) -0.0213(10)
_geom_special_details
;
Bond distances, angles <i>etc</i>. have been calculated using the rounded
fractional coordinates. All su's are estimated from the variances of the
(full) variance-covariance matrix. The cell e.s.d.'s are taken into account in
the estimation of distances, angles and torsion angles
;
loop_
    _geom_bond_atom_site_label_1
    _geom_bond_atom_site_label_2
    _geom_bond_site_symmetry_1
    _geom_bond_site_symmetry_2
    _geom_bond_distance
    _geom_bond_publ_flag
    Br1 C4 . . 1.909(2) no
    S1 C7 . . 1.735(2) no
    S1 C9 . . 1.744(2) no
    O1 H1A . . 0.8500 no
    O1 H1B . . 0.8500 no
    N1 C10 . . 1.438(3) no
    N1 C9 . . 1.375(3) no
    N1 C8 . . 1.415(3) no
    N2 C9 . . 1.315(3) no
    N2 N3 . . 1.386(3) no
    N3 C16 . . 1.291(3) no
    N4 C19 . . 1.339(3) no
    N4 C18 . . 1.351(3) no
    N4 H4 . . 0.8800 no
    C1 C2 . . 1.402(3) no
    C1 C8 . . 1.471(3) no
    C1 C6 . . 1.401(3) no
    C2 C3 . . 1.387(3) no
    C3 C4 . . 1.382(3) no
    C4 C5 . . 1.385(3) no
    C5 C6 . . 1.383(3) no
    C7 C8 . . 1.349(3) no
    C10 C11 . . 1.386(3) no
    C10 C15 . . 1.379(3) no
    C11 C12 . . 1.386(4) no
    C12 C13 . . 1.379(3) no
    C13 C14 . . 1.391(3) no
    C14 C15 . . 1.393(3) no
    C16 C18 . . 1.471(4) no
    C16 C17 . . 1.508(4) no
    C18 C22 . . 1.391(4) no
    C19 C20 . . 1.384(4) no
    C20 C21 . . 1.378(4) no
    C21 C22 . . 1.381(4) no
    C2 H2 . . 0.9500 no
    C3 H3 . . 0.9500 no
    C5 H5 . . 0.9500 no
    C6 H6 . . 0.9500 no
    C7 H7 . . 0.9500 no
    C11 H11 . . 0.9500 no
    C12 H12 . . 0.9500 no
    C13 H13 . . 0.9500 no
    C14 H14 . . 0.9500 no
    C15 H15 . . 0.9500 no
    C17 H17C . . 0.9800 no
    C17 H17A . . 0.9800 no
    C17 H17B . . 0.9800 no
    C19 H19 . . 0.9500 no
    C20 H20 . . 0.9500 no
    C21 H21 . . 0.9500 no
    C22 H22 . . 0.9500 no
loop_
    _geom_angle_atom_site_label_1
    _geom_angle_atom_site_label_2
    _geom_angle_atom_site_label_3
    _geom_angle_site_symmetry_1
    _geom_angle_site_symmetry_2
    _geom_angle_site_symmetry_3
    _geom_angle
    _geom_angle_publ_flag
    C7 S1 C9 . . . 90.19(11) no
    H1A O1 H1B . . . 104.00 no
    C8 N1 C10 . . . 126.06(18) no
    C9 N1 C10 . . . 119.83(17) no
    C8 N1 C9 . . . 113.57(17) no
    N3 N2 C9 . . . 108.59(17) no
    N2 N3 C16 . . . 116.19(19) no
    C18 N4 C19 . . . 123.9(2) no
    C19 N4 H4 . . . 113.00 no
    C18 N4 H4 . . . 123.00 no
    C2 C1 C6 . . . 118.1(2) no
    C6 C1 C8 . . . 118.7(2) no
    C2 C1 C8 . . . 123.0(2) no
    C1 C2 C3 . . . 120.8(2) no
    C2 C3 C4 . . . 119.4(2) no
    C3 C4 C5 . . . 121.4(2) no
    Br1 C4 C5 . . . 119.76(16) no
    Br1 C4 C3 . . . 118.87(17) no
    C4 C5 C6 . . . 118.9(2) no
    C1 C6 C5 . . . 121.5(2) no
    S1 C7 C8 . . . 113.51(19) no
    N1 C8 C7 . . . 111.7(2) no
    N1 C8 C1 . . . 123.17(18) no
    C1 C8 C7 . . . 124.91(19) no
    N1 C9 N2 . . . 122.65(18) no
    S1 C9 N2 . . . 126.31(16) no
    S1 C9 N1 . . . 111.01(15) no
    C11 C10 C15 . . . 121.3(2) no
    N1 C10 C11 . . . 119.52(19) no
    N1 C10 C15 . . . 119.14(19) no
    C10 C11 C12 . . . 118.8(2) no
    C11 C12 C13 . . . 120.8(2) no
    C12 C13 C14 . . . 119.7(2) no
    C13 C14 C15 . . . 120.1(2) no
    C10 C15 C14 . . . 119.2(2) no
    C17 C16 C18 . . . 118.8(2) no
    N3 C16 C18 . . . 114.8(2) no
    N3 C16 C17 . . . 126.3(2) no
    N4 C18 C16 . . . 119.0(2) no
    C16 C18 C22 . . . 124.0(2) no
    N4 C18 C22 . . . 116.9(2) no
    N4 C19 C20 . . . 120.2(2) no
    C19 C20 C21 . . . 117.8(3) no
    C20 C21 C22 . . . 120.7(3) no
    C18 C22 C21 . . . 120.4(2) no
    C3 C2 H2 . . . 120.00 no
    C1 C2 H2 . . . 120.00 no
    C2 C3 H3 . . . 120.00 no
    C4 C3 H3 . . . 120.00 no
    C6 C5 H5 . . . 121.00 no
    C4 C5 H5 . . . 121.00 no
    C5 C6 H6 . . . 119.00 no
    C1 C6 H6 . . . 119.00 no
    S1 C7 H7 . . . 123.00 no
    C8 C7 H7 . . . 123.00 no
    C10 C11 H11 . . . 121.00 no
    C12 C11 H11 . . . 121.00 no
    C13 C12 H12 . . . 120.00 no
    C11 C12 H12 . . . 120.00 no
    C12 C13 H13 . . . 120.00 no
    C14 C13 H13 . . . 120.00 no
    C15 C14 H14 . . . 120.00 no
    C13 C14 H14 . . . 120.00 no
    C10 C15 H15 . . . 120.00 no
    C14 C15 H15 . . . 120.00 no
    C16 C17 H17B . . . 110.00 no
    C16 C17 H17C . . . 109.00 no
    H17A C17 H17B . . . 109.00 no
    H17A C17 H17C . . . 109.00 no
    H17B C17 H17C . . . 109.00 no
    C16 C17 H17A . . . 109.00 no
    N4 C19 H19 . . . 120.00 no
    C20 C19 H19 . . . 120.00 no
    C21 C20 H20 . . . 121.00 no
    C19 C20 H20 . . . 121.00 no
    C20 C21 H21 . . . 120.00 no
    C22 C21 H21 . . . 120.00 no
    C18 C22 H22 . . . 120.00 no
    C21 C22 H22 . . . 120.00 no
loop_
    _geom_torsion_atom_site_label_1
    _geom_torsion_atom_site_label_2
    _geom_torsion_atom_site_label_3
    _geom_torsion_atom_site_label_4
    _geom_torsion_site_symmetry_1
    _geom_torsion_site_symmetry_2
    _geom_torsion_site_symmetry_3
    _geom_torsion_site_symmetry_4
    _geom_torsion
    _geom_torsion_publ_flag
    C9 S1 C7 C8 . . . . -0.05(19) no
    C7 S1 C9 N1 . . . . 0.22(17) no
    C7 S1 C9 N2 . . . . -177.7(2) no
    C9 N1 C8 C1 . . . . 175.39(19) no
    C9 N1 C8 C7 . . . . 0.3(3) no
    C10 N1 C8 C1 . . . . -13.1(3) no
    C10 N1 C8 C7 . . . . 171.8(2) no
    C8 N1 C9 S1 . . . . -0.3(2) no
    C8 N1 C9 N2 . . . . 177.7(2) no
    C10 N1 C9 S1 . . . . -172.41(15) no
    C10 N1 C9 N2 . . . . 5.6(3) no
    C8 N1 C10 C11 . . . . 117.6(2) no
    C8 N1 C10 C15 . . . . -63.9(3) no
    C9 N1 C10 C11 . . . . -71.4(3) no
    C9 N1 C10 C15 . . . . 107.1(2) no
    C9 N2 N3 C16 . . . . 174.0(2) no
    N3 N2 C9 S1 . . . . -7.0(3) no
    N3 N2 C9 N1 . . . . 175.30(19) no
    N2 N3 C16 C17 . . . . -4.0(4) no
    N2 N3 C16 C18 . . . . 175.0(2) no
    C19 N4 C18 C16 . . . . -176.2(2) no
    C19 N4 C18 C22 . . . . 1.1(4) no
    C18 N4 C19 C20 . . . . 0.6(4) no
    C6 C1 C2 C3 . . . . 0.5(3) no
    C8 C1 C2 C3 . . . . -174.40(18) no
    C2 C1 C6 C5 . . . . -0.3(3) no
    C8 C1 C6 C5 . . . . 174.87(18) no
    C2 C1 C8 N1 . . . . -33.2(3) no
    C2 C1 C8 C7 . . . . 141.2(2) no
    C6 C1 C8 N1 . . . . 151.9(2) no
    C6 C1 C8 C7 . . . . -33.7(3) no
    C1 C2 C3 C4 . . . . 0.0(3) no
    C2 C3 C4 Br1 . . . . 177.72(15) no
    C2 C3 C4 C5 . . . . -0.9(3) no
    Br1 C4 C5 C6 . . . . -177.46(15) no
    C3 C4 C5 C6 . . . . 1.1(3) no
    C4 C5 C6 C1 . . . . -0.5(3) no
    S1 C7 C8 N1 . . . . -0.1(2) no
    S1 C7 C8 C1 . . . . -175.12(18) no
    N1 C10 C11 C12 . . . . 176.4(2) no
    C15 C10 C11 C12 . . . . -2.0(3) no
    N1 C10 C15 C14 . . . . -176.3(2) no
    C11 C10 C15 C14 . . . . 2.1(3) no
    C10 C11 C12 C13 . . . . 0.1(4) no
    C11 C12 C13 C14 . . . . 1.8(4) no
    C12 C13 C14 C15 . . . . -1.7(4) no
    C13 C14 C15 C10 . . . . -0.2(3) no
    N3 C16 C18 N4 . . . . 4.8(4) no
    N3 C16 C18 C22 . . . . -172.3(2) no
    C17 C16 C18 N4 . . . . -176.2(2) no
    C17 C16 C18 C22 . . . . 6.8(4) no
    N4 C18 C22 C21 . . . . -1.7(4) no
    C16 C18 C22 C21 . . . . 175.4(3) no
    N4 C19 C20 C21 . . . . -1.6(4) no
    C19 C20 C21 C22 . . . . 0.9(4) no
    C20 C21 C22 C18 . . . . 0.8(4) no
loop_
    _geom_hbond_atom_site_label_D
    _geom_hbond_atom_site_label_H
    _geom_hbond_atom_site_label_A
    _geom_hbond_site_symmetry_A
    _geom_hbond_distance_DH
    _geom_hbond_distance_HA
    _geom_hbond_distance_DA
    _geom_hbond_angle_DHA
    _geom_hbond_publ_flag
    O1 H1A Br2 . 0.85 2.49 3.332(2) 170 yes
    O1 H1B Br2 1_655 0.85 2.61 3.271(2) 135 yes
    N4 H4 O1 . 0.88 1.95 2.715(3) 144 yes
    C15 H15 N2 1_455 0.95 2.62 3.571(3) 177 yes
    C17 H17A N2 . 0.98 2.38 2.798(4) 105 no
    C17 H17B Br2 1_565 0.98 2.88 3.798(3) 156 yes
    C19 H19 O1 . 0.95 2.59 3.006(3) 107 no
    C20 H20 Br2 2_765 0.95 2.85 3.798(3) 175 yes
    C21 H21 Br2 1_665 0.95 2.92 3.579(3) 127 yes
    C11 H11 Cg3 1_655 0.95 2.93 3.789(3) 152 yes
_iucr_refine_instructions_details
;
TITL SKM010_0m in P-1
CELL  0.71073   5.5768   9.2288  22.5740   85.974   84.438   79.000
ZERR    2.00   0.0006   0.0009   0.0022   0.001   0.001   0.001
LATT 1
SFAC C  H  N  S  Br O
UNIT 44  40  8  2  4  2
REM Solution 1  R1  0.105,  Alpha= 0.0738  in P-1
REM C23 N4 S Br2
L.S. 4
BOND $H
FMAP 2
PLAN 5
ACTA 56
HTAB N4 O1
EQIV $1 x-1, y, z
HTAB C15 N2_$1
EQIV $2 x, y+1, z
HTAB C17 Br2_$2
EQIV $3 -x+2, -y+1, -z
HTAB C20 Br2_$3
HTAB O1 Br2
EQIV $4 x+1, y, z
HTAB O1 Br2_$4
CONF
SIZE 0.08 0.11 0.27
TEMP -123
WGHT    0.053200    0.005900
FVAR       0.55386
BR1   5   -0.675717    0.250132    0.476146    11.00000    0.02622    0.03244 =
         0.03305   -0.00103    0.00175   -0.00898
S1    4    0.278337    0.542795    0.188102    11.00000    0.03743    0.03434 =
         0.01857   -0.00753    0.00091   -0.01092
N1    3    0.098058    0.648311    0.289125    11.00000    0.02519    0.02715 =
         0.02045   -0.00589   -0.00087   -0.00669
N2    3    0.378349    0.784679    0.237560    11.00000    0.03170    0.03064 =
         0.02158   -0.00430    0.00094   -0.00846
N3    3    0.541657    0.772334    0.187065    11.00000    0.03397    0.03288 =
         0.02107   -0.00494   -0.00078   -0.01058
N4    3    0.868569    0.736142    0.092236    11.00000    0.03474    0.03223 =
         0.02368   -0.00269   -0.00111   -0.01650
AFIX   3
H4    2    0.770209    0.671666    0.099169    11.00000   -1.20000
AFIX   0
C1    1   -0.181770    0.471811    0.330673    11.00000    0.02328    0.02211 =
         0.02738   -0.00424   -0.00207   -0.00212
C2    1   -0.155546    0.478372    0.391510    11.00000    0.02333    0.02629 =
         0.02523   -0.00688   -0.00126   -0.00552
AFIX  43
H2    2   -0.034273    0.527168    0.403512    11.00000   -1.20000
AFIX   0
C3    1   -0.304273    0.414581    0.434394    11.00000    0.02526    0.02813 =
         0.02251   -0.00479   -0.00107   -0.00318
AFIX  43
H3    2   -0.285306    0.419559    0.475530    11.00000   -1.20000
AFIX   0
C4    1   -0.480376    0.343687    0.416710    11.00000    0.02070    0.02295 =
         0.02828   -0.00212    0.00147   -0.00178
C5    1   -0.513626    0.336729    0.357033    11.00000    0.02514    0.02508 =
         0.03448   -0.00410   -0.00664   -0.00638
AFIX  43
H5    2   -0.637267    0.289184    0.345471    11.00000   -1.20000
AFIX   0
C6    1   -0.363830    0.400149    0.314570    11.00000    0.02532    0.02880 =
         0.02583   -0.00548   -0.00350   -0.00290
AFIX  43
H6    2   -0.384860    0.395004    0.273557    11.00000   -1.20000
AFIX   0
C7    1    0.064019    0.459477    0.231864    11.00000    0.03589    0.03134 =
         0.02274   -0.00515   -0.00275   -0.01316
AFIX  43
H7    2    0.007828    0.375266    0.220631    11.00000   -1.20000
AFIX   0
C8    1   -0.015070    0.525848    0.283371    11.00000    0.02599    0.02709 =
         0.02268   -0.00475   -0.00561   -0.00604
C9    1    0.260960    0.673059    0.241427    11.00000    0.02691    0.03011 =
         0.01942   -0.00392   -0.00382   -0.00439
C10   1    0.034117    0.753763    0.334651    11.00000    0.02431    0.02360 =
         0.01939   -0.00426    0.00116   -0.00580
C11   1    0.205277    0.766721    0.373616    11.00000    0.02080    0.03481 =
         0.02471   -0.00544   -0.00233   -0.00532
AFIX  43
H11   2    0.360690    0.702771    0.371946    11.00000   -1.20000
AFIX   0
C12   1    0.145829    0.874615    0.415080    11.00000    0.02949    0.04015 =
         0.02428   -0.00870   -0.00204   -0.01177
AFIX  43
H12   2    0.261807    0.884550    0.441995    11.00000   -1.20000
AFIX   0
C13   1   -0.079640    0.967732    0.417745    11.00000    0.03371    0.03369 =
         0.02753   -0.01119    0.00336   -0.01205
AFIX  43
H13   2   -0.116793    1.043115    0.445567    11.00000   -1.20000
AFIX   0
C14   1   -0.252335    0.950730    0.379502    11.00000    0.02596    0.02577 =
         0.03777   -0.00594    0.00092   -0.00249
AFIX  43
H14   2   -0.409413    1.012852    0.381917    11.00000   -1.20000
AFIX   0
C15   1   -0.195089    0.842682    0.337673    11.00000    0.02529    0.02822 =
         0.02598   -0.00291   -0.00445   -0.00752
AFIX  43
H15   2   -0.312510    0.830377    0.311537    11.00000   -1.20000
AFIX   0
C16   1    0.655869    0.881138    0.173929    11.00000    0.03843    0.02797 =
         0.02139    0.00001   -0.00342   -0.00978
C17   1    0.617064    1.022863    0.205924    11.00000    0.06204    0.02943 =
         0.03294   -0.00373    0.00414   -0.01150
AFIX 137
H17A  2    0.487631    1.021565    0.238477    11.00000   -1.50000
H17B  2    0.568614    1.106969    0.177880    11.00000   -1.50000
H17C  2    0.769728    1.032167    0.222212    11.00000   -1.50000
AFIX   0
C18   1    0.843120    0.859008    0.123171    11.00000    0.03894    0.02810 =
         0.02164   -0.00043   -0.00567   -0.01152
C19   1    1.041400    0.701074    0.047480    11.00000    0.04464    0.03965 =
         0.02641   -0.00944    0.00254   -0.01695
AFIX  43
H19   2    1.048831    0.613367    0.027180    11.00000   -1.20000
AFIX   0
C20   1    1.209285    0.792308    0.030715    11.00000    0.04677    0.04586 =
         0.02934   -0.00626    0.00859   -0.02206
AFIX  43
H20   2    1.335373    0.767585   -0.000301    11.00000   -1.20000
AFIX   0
C21   1    1.187616    0.920120    0.060463    11.00000    0.05253    0.04726 =
         0.03579   -0.00512    0.00546   -0.02980
AFIX  43
H21   2    1.298957    0.985454    0.049497    11.00000   -1.20000
AFIX   0
C22   1    1.005828    0.954341    0.106053    11.00000    0.05347    0.03399 =
         0.02965   -0.00331    0.00204   -0.02238
AFIX  43
H22   2    0.991818    1.043480    0.125832    11.00000   -1.20000
AFIX   0
O1    6    0.720311    0.476241    0.081556    11.00000    0.04300    0.04358 =
         0.07606   -0.02134    0.01170   -0.02156
AFIX   3
H1A   2    0.592754    0.437476    0.084724    11.00000   -1.20000
H1B   2    0.816369    0.420485    0.104151    11.00000   -1.20000
AFIX   0
BR2   5    0.271393    0.281386    0.091483    11.00000    0.04093    0.03925 =
         0.03994   -0.01165    0.00168   -0.01976
HKLF 4
REM  SKM010_0m in P-1
REM R1 =  0.0351 for    4807 Fo > 4sig(Fo)  and  0.0450 for all    5870 data
REM    272 parameters refined using      0 restraints
END
WGHT      0.0532      0.0059
REM Highest difference peak  0.942,  deepest hole -0.487,  1-sigma level  0.086
Q1    1  -0.7366  0.3327  0.4646  11.00000  0.05    0.94
Q2    1  -0.6120  0.1724  0.4898  11.00000  0.05    0.80
Q3    1   0.3528  0.1983  0.1121  11.00000  0.05    0.72
Q4    1   0.2111  0.3777  0.0772  11.00000  0.05    0.67
Q5    1  -0.6655  0.2535  0.4466  11.00000  0.05    0.63
;
