# Supplementary material for: 2-((1E)-1-{2-[(2Z)-4-(4-Bromo­phen­yl)-3-phenyl-2,3-di­hydro-1,3-thia­zol-2-yl­idene]hydrazin-1-yl­idene}eth­yl)pyridin-1-ium bromide monohydrate
Source: Acta Crystallogr Sect E Struct Rep Online. 2014 Feb 22;70(Pt 3):o328–9. doi: 10.1107/S160053681400347X (PMC3998394; doi:10.1107/S160053681400347X)
Supplement: Supplementary file 2 [file e-70-0o328-Isup2.hkl]

#
# h,k,l, Fc-squared, Fo-squared, sigma(Fo-squared), status flag
#
data_I
_shelx_title ' SKM010_0m in P-1'
_shelx_refln_list_code          4
_shelx_F_calc_maximum      180.99
_exptl_crystal_F_000       548.00
_reflns_d_resolution_high  0.7270

loop_
 _space_group_symop_operation_xyz
 'x, y, z'
 '-x, -y, -z'

_cell_length_a     5.5768
_cell_length_b     9.2288
_cell_length_c    22.5740
_cell_angle_alpha  85.974
_cell_angle_beta   84.438
_cell_angle_gamma  79.000

_shelx_F_squared_multiplier     1.000

loop_
 _refln_index_h
 _refln_index_k
 _refln_index_l
 _refln_F_squared_calc
 _refln_F_squared_meas
 _refln_F_squared_sigma
 _refln_observed_status
   1   0   0         10.83          4.05         1.84 o
   2   0   0      11737.78      12408.91       176.83 o
   3   0   0       3279.32       3206.41        47.64 o
   4   0   0        720.44        671.30        16.98 o
   5   0   0       1125.08       1153.11        30.20 o
   6   0   0        175.64        164.90        15.40 o
   7   0   0         33.28         59.75        16.22 o
  -7   1   0         12.42          0.00        14.67 o
  -6   1   0        326.40        317.74        16.23 o
  -5   1   0         60.15         72.07         8.20 o
  -4   1   0        315.03        283.40        10.07 o
  -3   1   0       2451.47       2466.11        40.34 o
  -2   1   0        810.21        886.82        16.61 o
  -1   1   0       5424.62       6032.37       101.11 o
   0   1   0       3224.29       3401.03       143.43 o
   1   1   0       4733.12       5137.10        92.14 o
   2   1   0       5713.14       6118.19        88.95 o
   3   1   0        474.39        416.33         8.26 o
   4   1   0       3452.29       3636.52        63.96 o
   5   1   0        526.11        569.04        18.60 o
   6   1   0        562.06        633.62        32.92 o
   7   1   0        248.33        228.60        24.02 o
  -7   2   0         15.44         57.37        28.36 o
  -6   2   0        125.50         96.90        10.96 o
  -5   2   0        297.04        318.46        21.27 o
  -4   2   0          5.04          8.08         5.11 o
  -3   2   0        589.73        574.27        14.08 o
  -2   2   0       1342.11       1324.88        26.02 o
  -1   2   0       5748.15       6612.57       103.64 o
   0   2   0       6674.51       7124.51       119.05 o
   1   2   0        604.42        669.32        14.94 o
   2   2   0       2998.58       2996.79        43.92 o
   3   2   0       1447.76       1417.40        22.58 o
   4   2   0        146.71        142.26         7.16 o
   5   2   0        789.15        838.97        39.59 o
   6   2   0         97.45         94.92        23.80 o
   7   2   0          1.38          9.70        13.77 o
  -6   3   0        157.81        152.62        12.79 o
  -5   3   0          7.09          7.12         6.31 o
  -4   3   0        440.60        431.48        13.03 o
  -3   3   0       1536.03       1596.27        40.21 o
  -2   3   0       3740.84       3991.69        58.10 o
  -1   3   0      14697.83      15482.92       240.75 o
   0   3   0         76.98         71.52         4.18 o
   1   3   0      11160.88      11591.69       206.86 o
   2   3   0       1535.12       1533.00        29.72 o
   3   3   0       1084.07       1078.96        17.76 o
   4   3   0       3306.40       3411.14        60.52 o
   5   3   0        620.71        631.07        23.56 o
   6   3   0       1925.27       2009.79       126.48 o
   7   3   0         43.17         46.75        18.26 o
  -6   4   0          0.62          3.88         5.34 o
  -5   4   0         56.17         65.06         9.50 o
  -4   4   0        426.62        387.43        13.65 o
  -3   4   0        148.35        134.96         8.48 o
  -2   4   0       3792.13       3579.28        62.07 o
  -1   4   0       2115.25       2157.13        35.31 o
   0   4   0      12823.99      13294.99       221.78 o
   1   4   0       5441.57       5819.88        88.64 o
   2   4   0        894.65        791.69        19.18 o
   3   4   0      10892.82      11477.50       206.71 o
   4   4   0          8.94          8.09         4.16 o
   5   4   0       1113.70       1102.72        63.39 o
   6   4   0        366.59        392.46        40.10 o
   7   4   0        274.30        373.55        49.22 o
  -6   5   0         69.30         77.66        15.73 o
  -5   5   0         23.84         14.24        10.74 o
  -4   5   0        117.68        104.97        12.18 o
  -3   5   0          5.89          3.84         5.25 o
  -2   5   0         29.03         20.74         3.58 o
  -1   5   0        213.84        179.76         5.17 o
   0   5   0       1711.71       1782.32        34.46 o
   1   5   0       1961.63       2161.98        48.90 o
   2   5   0       3584.86       3541.18        65.78 o
   3   5   0         43.50         47.71         5.35 o
   4   5   0       4348.31       4214.21        81.12 o
   5   5   0        354.86        353.36        24.94 o
   6   5   0        468.70        421.96        28.59 o
   7   5   0        291.11        274.77        46.29 o
  -5   6   0         74.45         60.65        19.07 o
  -4   6   0          0.84          2.85         8.39 o
  -3   6   0       1021.04        985.39        35.92 o
  -2   6   0       1133.92       1175.71        32.60 o
  -1   6   0          6.47          6.52         2.50 o
   0   6   0       1568.02       1559.42        31.13 o
   1   6   0       1805.15       1841.08        41.53 o
   2   6   0        686.89        648.81        14.67 o
   3   6   0       2597.71       2522.75        55.63 o
   4   6   0        137.07        135.99         9.67 o
   5   6   0        414.38        431.95        20.32 o
   6   6   0         91.87         87.41        16.36 o
   7   6   0         50.90         50.20        23.15 o
  -5   7   0         10.78          9.68        11.47 o
  -4   7   0         99.55        101.44        14.34 o
  -3   7   0        506.14        507.76        23.46 o
  -2   7   0          0.29          6.52         5.16 o
  -1   7   0       1457.11       1426.88        38.52 o
   0   7   0        353.56        355.81        12.04 o
   1   7   0       2092.77       1967.71       101.66 o
   2   7   0       4544.93       4372.30       114.00 o
   3   7   0          2.75          2.79         4.47 o
   4   7   0       1356.49       1319.47        33.25 o
   5   7   0        693.72        671.79        20.07 o
   6   7   0        749.90        738.36        36.86 o
  -4   8   0        117.43        112.14        15.60 o
  -3   8   0         38.25         63.38        11.25 o
  -2   8   0          4.86          1.97         7.32 o
  -1   8   0        944.99        970.39        28.95 o
   0   8   0        648.57        603.77        23.63 o
   1   8   0       3173.95       3040.69       115.82 o
   2   8   0        249.63        252.70        14.01 o
   3   8   0       2710.78       2581.65        57.46 o
   4   8   0        585.61        556.54        18.64 o
   5   8   0        554.76        576.23        18.89 o
   6   8   0        971.39        949.95        43.31 o
  -4   9   0         81.53         94.86        34.23 o
  -3   9   0          6.50         17.83        10.36 o
  -2   9   0          2.40          4.43         7.54 o
  -1   9   0         20.51         25.82         6.73 o
   0   9   0         22.88         22.16         8.48 o
   1   9   0        416.84        395.20        20.02 o
   2   9   0        971.31        953.37        36.11 o
   3   9   0        217.93        223.37        20.95 o
   4   9   0        613.13        617.83        23.48 o
   5   9   0        283.00        260.28        13.74 o
   6   9   0         13.47          8.48        21.19 o
  -3  10   0          0.42          8.99        10.55 o
  -2  10   0         51.89         34.99         9.80 o
  -1  10   0         66.80         50.80         9.50 o
   0  10   0        626.71        613.69        26.41 o
   1  10   0        167.09        174.43        17.42 o
   2  10   0          1.66          4.14         8.76 o
   3  10   0        403.88        407.14        23.54 o
   4  10   0         82.16         82.23        12.43 o
   5  10   0        412.14        466.59        17.52 o
  -2  11   0          1.16          0.00        10.76 o
  -1  11   0         82.19         82.47        13.37 o
   0  11   0         18.22         11.23         8.84 o
   1  11   0        152.09        143.35        28.85 o
   2  11   0        457.08        459.85        27.06 o
   3  11   0         35.29         53.25        12.64 o
   4  11   0        111.39        123.62        17.65 o
   0  12   0          1.30          2.25         9.52 o
   1  12   0        257.17        279.99        38.47 o
   2  12   0         21.41         34.23        13.53 o
  -2 -12   1        164.67        179.16        18.68 o
  -1 -12   1         15.18         21.46        17.60 o
   0 -12   1        189.28        179.54        16.68 o
  -4 -11   1         29.12         43.97        12.25 o
  -3 -11   1          4.10          3.27        10.36 o
  -2 -11   1        134.66        148.96        24.78 o
  -1 -11   1          5.14         10.15         9.10 o
   0 -11   1        241.85        263.01        17.28 o
   1 -11   1         64.86         72.37        12.06 o
   2 -11   1        303.61        420.49        27.38 o
  -5 -10   1          1.24         11.10         6.48 o
  -4 -10   1         16.70         22.92         9.22 o
  -3 -10   1         15.50         28.11        11.07 o
  -2 -10   1          3.36          1.83         8.09 o
  -1 -10   1         20.98         13.63         8.59 o
   0 -10   1        133.82        116.50        24.78 o
   1 -10   1         72.09         62.60        15.81 o
   2 -10   1         17.11         13.37         8.80 o
   3 -10   1        130.09        139.25        17.59 o
  -5  -9   1          9.96          9.86         6.92 o
  -4  -9   1         58.90         52.42         7.49 o
  -3  -9   1        141.78        120.29        11.89 o
  -2  -9   1        187.08        175.76        12.81 o
  -1  -9   1        263.15        264.43        15.60 o
   0  -9   1        422.18        443.92        19.72 o
   1  -9   1        751.61        733.73        27.96 o
   2  -9   1        332.54        313.13        26.24 o
   3  -9   1         16.75         13.43         9.76 o
   4  -9   1        388.46        397.02        49.88 o
  -6  -8   1         91.01         80.19        35.53 o
  -5  -8   1         82.64        105.75         9.72 o
  -4  -8   1          7.14          7.28         5.59 o
  -3  -8   1        504.99        465.01        14.96 o
  -2  -8   1         56.20         55.78         8.10 o
  -1  -8   1       1294.76       1210.27        35.01 o
   0  -8   1         46.82         56.74         7.61 o
   1  -8   1        328.02        320.03        13.52 o
   2  -8   1        109.91        107.55        11.61 o
   3  -8   1        164.38        195.56        15.81 o
   4  -8   1        100.03        122.09        15.27 o
  -6  -7   1        139.42        138.55        36.82 o
  -5  -7   1        783.53        819.41        25.82 o
  -4  -7   1          0.56          8.49         5.58 o
  -3  -7   1       1093.87       1011.06        25.80 o
  -2  -7   1        278.12        257.35        12.93 o
  -1  -7   1          5.49          6.82         4.76 o
   0  -7   1        243.25        232.99        14.49 o
   1  -7   1          1.00          0.15         3.85 o
   2  -7   1         77.35         81.48         7.64 o
   3  -7   1          4.07          1.43         6.52 o
   4  -7   1         46.88         43.12        11.05 o
   5  -7   1        246.89        286.16        56.72 o
  -7  -6   1        152.12        178.61        31.62 o
  -6  -6   1        177.58        206.35        28.03 o
  -5  -6   1         20.98         14.03         6.78 o
  -4  -6   1        321.90        310.41        15.31 o
  -3  -6   1       1339.33       1334.71        32.00 o
  -2  -6   1         58.85         62.23         4.09 o
  -1  -6   1          0.97          0.99         2.97 o
   0  -6   1         36.11         36.15         3.20 o
   1  -6   1        856.42        822.67        19.61 o
   2  -6   1        277.37        298.21        11.11 o
   3  -6   1       1370.50       1318.88        38.65 o
   4  -6   1         99.23         95.70        19.72 o
   5  -6   1         58.41         40.82        20.54 o
  -7  -5   1        108.40        106.27        30.97 o
  -6  -5   1        161.70        227.91        22.92 o
  -5  -5   1        531.48        503.64        26.73 o
  -4  -5   1        177.40        175.17         9.10 o
  -3  -5   1         12.93         16.20         4.12 o
  -2  -5   1        103.97        139.29         7.77 o
  -1  -5   1        195.46        187.69         5.77 o
   0  -5   1        850.96        853.81        16.27 o
   1  -5   1         16.98         21.43         2.06 o
   2  -5   1        504.02        456.81        12.25 o
   3  -5   1        540.54        476.96        18.03 o
   4  -5   1       1090.72        988.43        32.08 o
   5  -5   1        454.91        518.80        27.00 o
   6  -5   1         22.56         21.09        13.80 o
  -7  -4   1        467.03        505.87        51.83 o
  -6  -4   1        209.74        288.50        24.19 o
  -5  -4   1        135.32        143.29        16.45 o
  -4  -4   1       2805.58       2678.80        60.53 o
  -3  -4   1        245.81        261.70        10.57 o
  -2  -4   1        878.51        866.23        20.55 o
  -1  -4   1        390.91        397.39         7.35 o
   0  -4   1        394.07        362.64         8.82 o
   1  -4   1        612.64        686.98        21.17 o
   2  -4   1         12.26         22.08         2.73 o
   3  -4   1        467.22        447.27        15.02 o
   4  -4   1        460.46        502.33        17.70 o
   5  -4   1         18.27         12.90         6.27 o
   6  -4   1        390.49        462.35        28.92 o
  -7  -3   1        368.78        501.30        54.44 o
  -6  -3   1          3.55          0.41        12.11 o
  -5  -3   1       3635.42       3743.74        94.69 o
  -4  -3   1       1427.56       1410.96        27.07 o
  -3  -3   1       1804.48       1813.87        28.12 o
  -2  -3   1       6279.29       6927.85       125.01 o
  -1  -3   1       1396.41       1435.96        27.09 o
   0  -3   1          3.30          0.86         2.02 o
   1  -3   1         15.46         31.59         3.18 o
   2  -3   1        586.49        591.46        12.17 o
   3  -3   1        169.27        160.80         7.14 o
   4  -3   1        108.71         94.79         6.78 o
   5  -3   1        116.93        120.42         9.49 o
   6  -3   1         13.22          8.60         7.42 o
  -7  -2   1         33.14         45.02        15.70 o
  -6  -2   1        179.22        204.08        20.36 o
  -5  -2   1         57.36         58.44        12.37 o
  -4  -2   1        681.87        681.84        17.92 o
  -3  -2   1       1860.30       2049.13        31.29 o
  -2  -2   1        426.00        422.32         7.62 o
  -1  -2   1       3049.84       3167.15        65.06 o
   0  -2   1       2850.18       3021.11        76.12 o
   1  -2   1        108.89        137.03         5.06 o
   2  -2   1          0.65          5.80         2.00 o
   3  -2   1       1810.11       1878.01        35.67 o
   4  -2   1         58.46         62.83         5.94 o
   5  -2   1        258.89        232.68        14.74 o
   6  -2   1        340.59        329.18        22.11 o
   7  -2   1          2.87         25.77        19.07 o
  -7  -1   1        446.21        465.94        29.76 o
  -6  -1   1        570.84        600.08        30.93 o
  -5  -1   1       1800.49       1914.52        45.39 o
  -4  -1   1        123.04        121.11         7.05 o
  -3  -1   1        773.60        758.24        13.15 o
  -2  -1   1        519.56        492.71         8.56 o
  -1  -1   1       6327.48       6634.93       120.40 o
   0  -1   1       1431.81       1464.76        45.60 o
   1  -1   1          6.12         10.19         1.20 o
   2  -1   1       1282.16       1298.22        25.83 o
   3  -1   1        171.29        140.72         9.28 o
   4  -1   1         30.07         25.35         7.80 o
   5  -1   1        847.21        777.12        20.85 o
   6  -1   1          1.15          3.49         7.50 o
   7  -1   1        353.42        333.65        44.50 o
  -7   0   1         24.47         19.02        15.02 o
  -6   0   1       1236.37       1266.14        41.01 o
  -5   0   1        721.48        754.44        23.33 o
  -4   0   1       3670.13       3699.86       108.11 o
  -3   0   1       1911.68       1758.61        27.21 o
  -2   0   1        622.39        511.81         8.99 o
  -1   0   1       4352.07       4787.30        80.64 o
   1   0   1          9.11         16.11         1.66 o
   2   0   1        249.84        239.67         5.58 o
   3   0   1        170.58        154.82         4.71 o
   4   0   1         15.06          5.16         3.90 o
   5   0   1         73.40         78.99         7.78 o
   6   0   1        397.11        404.06        19.19 o
   7   0   1        270.48        332.74        30.64 o
  -7   1   1        142.25        145.39        22.49 o
  -6   1   1         99.07         70.39         9.92 o
  -5   1   1        851.11        868.63        24.90 o
  -4   1   1       2788.46       2786.05        61.35 o
  -3   1   1        710.60        662.17        13.89 o
  -2   1   1       5971.95       5982.43       101.50 o
  -1   1   1          0.17          0.30         1.00 o
   0   1   1       1809.10       1859.78        43.63 o
   1   1   1       3563.67       3761.75        57.26 o
   2   1   1         14.42         23.47         2.02 o
   3   1   1        377.59        436.81         9.16 o
   4   1   1        187.24        209.78         7.81 o
   5   1   1         93.54        115.28         8.82 o
   6   1   1        141.57        190.51        28.51 o
   7   1   1         43.44         30.89        15.05 o
  -7   2   1         75.25         54.77        27.06 o
  -6   2   1        508.68        497.43        21.32 o
  -5   2   1        100.09         86.65         8.70 o
  -4   2   1        615.74        576.93        17.13 o
  -3   2   1       2532.59       2462.94        44.10 o
  -2   2   1        160.95        140.80         4.06 o
  -1   2   1      17850.89      19343.02       274.30 o
   0   2   1       3949.22       4396.69        66.54 o
   1   2   1       1315.34       1363.09        29.08 o
   2   2   1        654.76        716.22        12.53 o
   3   2   1         52.67         67.37         3.30 o
   4   2   1         42.21         43.22         5.62 o
   5   2   1         12.40         15.97         9.59 o
   6   2   1       1364.39       1334.77        52.06 o
   7   2   1        181.76        225.83        44.17 o
  -6   3   1         26.49         11.18         7.86 o
  -5   3   1       1040.83        988.98        42.65 o
  -4   3   1        935.25        944.46        24.37 o
  -3   3   1        696.36        662.57        15.87 o
  -2   3   1       4347.91       4511.35        70.64 o
  -1   3   1       2514.27       2780.84        47.79 o
   0   3   1        373.55        316.57         7.21 o
   1   3   1         82.72         83.16         5.80 o
   2   3   1       1318.82       1400.73        27.39 o
   3   3   1        166.61        198.15         5.34 o
   4   3   1         26.23         18.88         4.66 o
   5   3   1        569.23        585.84        22.60 o
   6   3   1         14.82         18.84        12.75 o
   7   3   1         57.75         72.28        17.30 o
  -6   4   1        280.93        263.37        14.06 o
  -5   4   1        132.24        151.84        10.38 o
  -4   4   1        493.70        481.93        16.51 o
  -3   4   1       3310.95       3195.49        59.66 o
  -2   4   1        299.15        317.72         9.37 o
  -1   4   1       5500.53       5257.47        89.29 o
   0   4   1        581.26        651.38        14.16 o
   1   4   1        524.38        479.97         9.55 o
   2   4   1       2847.88       2975.65        62.73 o
   3   4   1        340.30        314.23        15.95 o
   4   4   1        219.85        203.87         8.73 o
   5   4   1         78.26         91.18        36.35 o
   6   4   1        215.61        177.63        30.32 o
   7   4   1         82.97         76.61        32.92 o
  -6   5   1        132.24        134.75        35.52 o
  -5   5   1        132.36        147.75        18.24 o
  -4   5   1        551.80        516.03        24.66 o
  -3   5   1         31.40         29.04         7.55 o
  -2   5   1       5331.28       5182.95       110.20 o
  -1   5   1       2298.94       2304.50        40.67 o
   0   5   1       1889.87       1858.15        35.96 o
   1   5   1       2179.27       2294.51        36.15 o
   2   5   1        242.01        257.06         7.65 o
   3   5   1        978.42        893.57        38.72 o
   4   5   1        987.21        926.24        27.67 o
   5   5   1        108.96        101.55        31.29 o
   6   5   1          1.86         19.28        13.23 o
   7   5   1         16.62          3.91        24.78 o
  -5   6   1         34.54         16.05        11.20 o
  -4   6   1         31.07         42.28        10.36 o
  -3   6   1       1514.12       1450.41        49.35 o
  -2   6   1        568.03        560.47        18.58 o
  -1   6   1       2177.45       2129.58        62.33 o
   0   6   1        903.84        882.93        23.14 o
   1   6   1       1368.98       1392.70        45.58 o
   2   6   1        344.86        338.49        17.93 o
   3   6   1        134.52        138.55         8.38 o
   4   6   1          2.48          2.65         4.72 o
   5   6   1         78.47         67.61        13.31 o
   6   6   1         14.11          8.31        12.84 o
   7   6   1         15.17          0.00        19.56 o
  -5   7   1        137.62        132.89        17.72 o
  -4   7   1        509.01        543.41        27.13 o
  -3   7   1         17.59         16.51         8.47 o
  -2   7   1       1731.81       1795.91        48.24 o
  -1   7   1         92.52         87.94         7.96 o
   0   7   1       1109.64       1061.40        29.97 o
   1   7   1        254.77        244.41        11.62 o
   2   7   1         52.47         48.65         5.42 o
   3   7   1       1770.68       1673.68        39.08 o
   4   7   1         52.49         46.70         7.44 o
   5   7   1        176.87        176.24        14.15 o
   6   7   1          0.08          0.00        12.68 o
  -4   8   1         44.65         41.31        12.79 o
  -3   8   1       1446.74       1528.11       173.41 o
  -2   8   1        222.06        246.59        18.58 o
  -1   8   1        606.02        648.39        23.42 o
   0   8   1       2347.26       2142.89        66.83 o
   1   8   1         13.78         14.65         7.33 o
   2   8   1       1589.09       1582.08        67.48 o
   3   8   1        265.12        240.62        19.90 o
   4   8   1        392.05        373.65        27.24 o
   5   8   1         28.95         27.12         7.49 o
   6   8   1         24.95         19.83        13.61 o
  -3   9   1         99.19         90.57        20.21 o
  -2   9   1        618.65        666.42        28.22 o
  -1   9   1         37.40         44.46         7.65 o
   0   9   1         38.02         47.16        12.22 o
   1   9   1        481.81        491.49        78.22 o
   2   9   1        737.60        652.59        27.93 o
   3   9   1        248.05        251.10        15.77 o
   4   9   1        442.43        406.56        16.07 o
   5   9   1         45.35         33.24         9.00 o
   6   9   1        140.93        156.80        32.27 o
  -3  10   1         42.80         47.45        12.41 o
  -2  10   1        127.59        135.78        35.84 o
  -1  10   1        221.63        229.88        15.56 o
   0  10   1       1098.27       1062.55        56.88 o
   1  10   1         14.05         41.09        10.43 o
   2  10   1        689.74        727.40        31.08 o
   3  10   1        106.85        101.03        14.53 o
   4  10   1        462.47        452.20        16.04 o
   5  10   1         33.20         26.99         7.90 o
  -2  11   1        158.92        140.83        18.26 o
  -1  11   1        269.80        286.17        19.23 o
   0  11   1         46.36         50.44        10.78 o
   1  11   1       1125.11       1091.38        41.18 o
   2  11   1         63.72         57.41        12.04 o
   3  11   1        512.46        523.69        49.70 o
   4  11   1        116.47        125.38        20.54 o
   0  12   1        553.51        643.82        29.73 o
   1  12   1         90.70         74.81        13.62 o
   2  12   1        166.28        162.12        21.66 o
  -2 -12   2         83.11         89.53        14.51 o
  -1 -12   2        384.84        430.11        23.84 o
   0 -12   2        230.07        238.12        17.82 o
  -4 -11   2        439.80        476.03        25.39 o
  -3 -11   2         49.44         79.49        23.63 o
  -2 -11   2        189.68        206.56        17.91 o
  -1 -11   2         69.24         98.08        16.63 o
   0 -11   2         56.28         67.19        10.73 o
   1 -11   2        571.71        614.09        31.29 o
   2 -11   2          8.88         14.02        10.11 o
  -5 -10   2        163.00        181.62        11.52 o
  -4 -10   2          5.06          6.09         8.50 o
  -3 -10   2        868.13        877.10        31.23 o
  -2 -10   2         64.67         67.96        11.39 o
  -1 -10   2       1082.85       1034.63       138.54 o
   0 -10   2        215.24        241.55        40.42 o
   1 -10   2         61.82         63.68         8.91 o
   2 -10   2         54.52         68.13        11.41 o
   3 -10   2        125.66        150.93        16.73 o
  -5  -9   2        227.96        193.29        13.87 o
  -4  -9   2        737.94        731.78        21.42 o
  -3  -9   2         54.84         53.48         9.72 o
  -2  -9   2       1080.11       1062.35        33.52 o
  -1  -9   2       1092.46       1121.97        39.52 o
   0  -9   2        575.68        556.63        22.61 o
   1  -9   2       1604.90       1667.76        53.50 o
   2  -9   2          1.93          0.00         6.86 o
   3  -9   2         89.48        160.06        23.62 o
   4  -9   2         60.82         50.20        29.34 o
  -6  -8   2         31.82         29.10        14.30 o
  -5  -8   2        966.62        978.59        29.92 o
  -4  -8   2         57.38         55.89         7.08 o
  -3  -8   2        514.11        455.24        21.26 o
  -2  -8   2       1746.65       1663.75        46.41 o
  -1  -8   2       2593.04       2512.22        65.59 o
   0  -8   2       2374.31       2204.35        67.42 o
   1  -8   2          0.68          1.07         4.49 o
   2  -8   2       1035.75       1051.30        58.19 o
   3  -8   2         59.12         74.20        10.92 o
   4  -8   2        126.35        169.98        17.52 o
  -6  -7   2        142.22        144.00        19.31 o
  -5  -7   2          5.63         16.35         6.92 o
  -4  -7   2        741.31        708.59        19.43 o
  -3  -7   2         16.71         23.30         5.29 o
  -2  -7   2       1132.29       1121.06        32.90 o
  -1  -7   2       1213.71       1152.81        32.71 o
   0  -7   2        210.16        206.14         8.70 o
   1  -7   2       1314.84       1268.10        30.51 o
   2  -7   2        331.64        351.88        20.02 o
   3  -7   2        461.15        437.89        33.41 o
   4  -7   2        673.32        726.90        32.02 o
   5  -7   2         16.78         24.73        12.27 o
  -7  -6   2          0.39          0.00        21.19 o
  -6  -6   2        199.99        171.48        20.59 o
  -5  -6   2        573.31        550.40        27.76 o
  -4  -6   2        455.75        400.93        18.58 o
  -3  -6   2       2955.58       2759.07        60.34 o
  -2  -6   2       1987.61       1959.20        41.64 o
  -1  -6   2        892.42        868.86        21.66 o
   0  -6   2       3229.20       3129.51        54.44 o
   1  -6   2         30.54         31.42         4.11 o
   2  -6   2        710.52        730.98        21.08 o
   3  -6   2        199.55        187.23        12.02 o
   4  -6   2          6.19         10.57         7.55 o
   5  -6   2        105.82         70.39        13.25 o
  -7  -5   2        176.25        172.41        38.47 o
  -6  -5   2         41.73         22.15        13.98 o
  -5  -5   2         10.17          8.40        10.26 o
  -4  -5   2        141.82        126.56         9.15 o
  -3  -5   2       1431.89       1395.59        29.66 o
  -2  -5   2       1950.36       2019.12        38.71 o
  -1  -5   2       4659.46       4658.28        79.43 o
   0  -5   2        190.78        186.89         8.27 o
   1  -5   2       4451.58       4585.43        91.30 o
   2  -5   2        548.90        484.56        12.72 o
   3  -5   2        870.04        821.41        22.76 o
   4  -5   2       1123.92       1039.70        33.27 o
   5  -5   2          2.47          1.64         9.56 o
   6  -5   2         96.59        118.59        17.67 o
  -7  -4   2          0.01         14.02        25.43 o
  -6  -4   2         37.77         49.68        15.31 o
  -5  -4   2       1207.85       1248.52        47.90 o
  -4  -4   2          5.71          3.68         4.18 o
  -3  -4   2       1658.18       1673.20        34.12 o
  -2  -4   2       6866.66       7196.71       130.04 o
  -1  -4   2        382.69        374.52         7.99 o
   0  -4   2       6724.56       6865.56       148.62 o
   1  -4   2        650.07        587.70        14.58 o
   2  -4   2       5968.48       5994.78       101.88 o
   3  -4   2       2106.41       1993.07        46.56 o
   4  -4   2          2.35          9.18         5.83 o
   5  -4   2        553.78        617.80        25.53 o
   6  -4   2         14.99         32.07        13.69 o
  -7  -3   2         25.60          0.00        26.08 o
  -6  -3   2         36.91         27.38        19.89 o
  -5  -3   2         29.61         33.03         9.18 o
  -4  -3   2       1042.93       1066.11        26.74 o
  -3  -3   2        711.86        633.96        19.18 o
  -2  -3   2         21.78         28.58         4.27 o
  -1  -3   2       8493.54       9087.93       163.82 o
   0  -3   2         93.44         75.78         5.73 o
   1  -3   2       5211.29       5252.80       114.63 o
   2  -3   2       5031.17       4887.30        83.07 o
   3  -3   2        442.64        419.24        13.81 o
   4  -3   2       2058.28       1962.82        40.61 o
   5  -3   2         18.71         14.20         5.58 o
   6  -3   2        165.61        151.90        16.66 o
  -7  -2   2          4.60          6.84        14.61 o
  -6  -2   2         62.40         71.14        14.48 o
  -5  -2   2         26.95         37.57        17.60 o
  -4  -2   2        136.58        134.19         5.92 o
  -3  -2   2       1924.08       2064.15        33.70 o
  -2  -2   2       7653.56       8192.02       126.45 o
  -1  -2   2       2844.68       3241.50        66.51 o
   0  -2   2       5743.33       6130.95       169.73 o
   1  -2   2       2901.16       3485.90        59.06 o
   2  -2   2        727.30        604.62        16.94 o
   3  -2   2       4113.13       4291.24        73.25 o
   4  -2   2          1.02          2.16         3.87 o
   5  -2   2        816.40        835.28        21.96 o
   6  -2   2         83.48         80.82        11.62 o
   7  -2   2         83.46         97.92        17.33 o
  -7  -1   2          2.17          0.00        13.77 o
  -6  -1   2         34.13         49.22        22.82 o
  -5  -1   2        313.38        341.75        17.03 o
  -4  -1   2        267.89        260.51         9.75 o
  -3  -1   2        876.75        922.64        16.51 o
  -2  -1   2        260.32        352.23         9.14 o
  -1  -1   2       1548.90       1626.21        28.14 o
   0  -1   2       1444.50       1523.82        35.00 o
   1  -1   2      32590.80      29277.10       929.02 o
   2  -1   2       9481.62       9747.06       197.45 o
   3  -1   2        211.29        204.16         7.24 o
   4  -1   2       4628.59       4626.73        88.50 o
   5  -1   2        203.01        201.36        10.80 o
   6  -1   2        907.13       1049.32        32.84 o
   7  -1   2        142.37        154.31        18.31 o
  -7   0   2         37.63         61.50        18.74 o
  -6   0   2        124.76        126.13        14.27 o
  -5   0   2          3.08          5.81         6.17 o
  -4   0   2         93.44         86.68         7.22 o
  -3   0   2        393.97        407.97         8.76 o
  -2   0   2       3270.71       3464.29        53.68 o
  -1   0   2       2729.60       2735.61        42.02 o
   0   0   2       1153.09       1066.55        80.83 o
   1   0   2       4370.30       4922.02        99.85 o
   2   0   2       3074.79       3130.19        57.77 o
   3   0   2       5484.97       5549.04       114.77 o
   4   0   2         91.13         84.90         6.53 o
   5   0   2       2242.89       2181.23        46.09 o
   6   0   2        456.58        475.67        18.78 o
   7   0   2         89.69        100.48        17.49 o
  -7   1   2         10.14          0.65        14.67 o
  -6   1   2         89.88        111.56        11.17 o
  -5   1   2        111.48         97.82         9.48 o
  -4   1   2        340.44        368.58        13.14 o
  -3   1   2        298.27        320.54        10.05 o
  -2   1   2          7.10          3.29         1.70 o
  -1   1   2       2786.46       2780.99        51.62 o
   0   1   2       1164.51       1144.00        23.73 o
   1   1   2       1270.45       1403.71        22.06 o
   2   1   2       8244.17       9275.26       140.51 o
   3   1   2         32.54         31.84         2.70 o
   4   1   2       3979.61       3969.70        69.33 o
   5   1   2         33.89         45.50         6.96 o
   6   1   2        466.30        475.74        27.07 o
   7   1   2         40.18         34.01        14.40 o
  -7   2   2        144.40        114.75        30.97 o
  -6   2   2        124.45        101.04        11.47 o
  -5   2   2         43.45         38.92         7.89 o
  -4   2   2         36.47         42.62         5.87 o
  -3   2   2         20.06         25.45         3.39 o
  -2   2   2       2640.31       2773.68        47.44 o
  -1   2   2          7.98         15.20         1.53 o
   0   2   2      11522.90      13059.98       260.79 o
   1   2   2       2873.79       3102.32        57.53 o
   2   2   2        459.55        472.06         8.89 o
   3   2   2       7273.31       7270.75       111.42 o
   4   2   2          2.51          2.03         3.19 o
   5   2   2       1586.14       1608.59        56.52 o
   6   2   2        745.28        749.93        58.03 o
   7   2   2        190.97        209.79        28.52 o
  -6   3   2          1.65          7.43         7.93 o
  -5   3   2        371.44        338.09        16.14 o
  -4   3   2         49.18         54.17         6.33 o
  -3   3   2        268.51        268.57         9.51 o
  -2   3   2         96.59         77.12         3.50 o
  -1   3   2       1084.93       1101.79        17.87 o
   0   3   2       4351.98       4952.98        92.87 o
   1   3   2       2398.85       2684.95        50.37 o
   2   3   2       3643.29       3561.36        55.36 o
   3   3   2        596.58        627.71        12.66 o
   4   3   2       4268.14       4321.57        74.22 o
   5   3   2        908.69        920.17        30.08 o
   6   3   2         66.96         99.72        21.52 o
   7   3   2        613.40        615.28        34.54 o
  -6   4   2         65.66         47.69         8.28 o
  -5   4   2          5.13          3.49         5.64 o
  -4   4   2         86.57         77.28         7.33 o
  -3   4   2          1.62          0.60         3.38 o
  -2   4   2        458.11        487.43        15.01 o
  -1   4   2        775.39        768.67        16.20 o
   0   4   2        189.70        192.77         6.99 o
   1   4   2       1947.60       2087.00        35.98 o
   2   4   2        361.11        405.97         9.78 o
   3   4   2       2368.23       2383.45        46.03 o
   4   4   2        782.85        736.65        17.99 o
   5   4   2        866.17        831.60        71.37 o
   6   4   2       1400.93       1385.97        82.47 o
   7   4   2          0.64          0.00        20.86 o
  -6   5   2         17.27         19.35        14.67 o
  -5   5   2        343.01        344.00        23.58 o
  -4   5   2         51.99         43.31        10.02 o
  -3   5   2          8.32          6.86         6.09 o
  -2   5   2       1106.27       1082.89        30.18 o
  -1   5   2       1552.65       1625.25        32.09 o
   0   5   2        566.42        463.99        11.11 o
   1   5   2        160.66        138.59         5.42 o
   2   5   2       2139.89       2112.76        40.58 o
   3   5   2        101.89        100.27         7.05 o
   4   5   2       2129.63       2184.88        49.62 o
   5   5   2       1272.22       1288.06        53.95 o
   6   5   2        299.59        305.76        37.81 o
   7   5   2        191.48        203.38        40.42 o
  -5   6   2          0.10          4.41        10.85 o
  -4   6   2        104.20        103.33        21.19 o
  -3   6   2        130.72        168.41        28.18 o
  -2   6   2        749.34        805.41        24.64 o
  -1   6   2        145.63        143.34         8.34 o
   0   6   2       1008.13       1115.56        29.63 o
   1   6   2        166.53        110.69         8.27 o
   2   6   2         96.76         88.76         6.15 o
   3   6   2       3587.02       3527.59        75.86 o
   4   6   2        770.57        740.38        21.46 o
   5   6   2        849.66        832.46        36.48 o
   6   6   2       1274.05       1268.66        77.91 o
   7   6   2         29.62         42.05        22.49 o
  -5   7   2        191.47        177.93        22.33 o
  -4   7   2         14.93         14.28        10.92 o
  -3   7   2        446.17        440.49        23.80 o
  -2   7   2         26.87         33.39         6.75 o
  -1   7   2        139.62        124.86         9.23 o
   0   7   2        198.74        199.52        10.69 o
   1   7   2          0.92          3.07         4.90 o
   2   7   2         20.64         19.66         4.13 o
   3   7   2        657.48        597.01        19.56 o
   4   7   2        556.47        546.26        19.43 o
   5   7   2       1429.97       1400.05        44.95 o
   6   7   2         12.29         19.42        13.16 o
   7   7   2        766.49        688.75        54.11 o
  -4   8   2        281.71        261.89        79.20 o
  -3   8   2        410.49        414.17        23.44 o
  -2   8   2          0.50          0.00         6.79 o
  -1   8   2        270.24        252.43        17.48 o
   0   8   2         62.20         67.54         8.93 o
   1   8   2        313.82        298.43        16.50 o
   2   8   2         24.97         18.62         8.90 o
   3   8   2        440.08        396.59        14.59 o
   4   8   2        316.61        318.00        14.05 o
   5   8   2        141.79        133.83        10.47 o
   6   8   2        278.01        239.85        23.17 o
  -3   9   2         12.54         15.39        12.39 o
  -2   9   2         58.86         56.77        18.42 o
  -1   9   2          4.82          6.51         6.36 o
   0   9   2        146.31        172.07        18.24 o
   1   9   2         41.41         38.90         9.08 o
   2   9   2         79.06         81.69        15.16 o
   3   9   2        348.26        325.58        12.12 o
   4   9   2        416.93        413.52        16.28 o
   5   9   2        452.62        479.70        19.38 o
   6   9   2        149.47        130.39        29.66 o
  -3  10   2          8.24          2.76        11.51 o
  -2  10   2          0.43          2.00         9.15 o
  -1  10   2         26.13         29.85         9.02 o
   0  10   2         22.65         27.82         9.13 o
   1  10   2          3.14          0.61         8.09 o
   2  10   2         36.91         28.53        10.27 o
   3  10   2        133.06        122.94        15.68 o
   4  10   2        619.98        643.97        22.45 o
   5  10   2          0.58          2.11         6.86 o
  -2  11   2          9.79         19.89        12.06 o
  -1  11   2          7.61          5.50         9.10 o
   0  11   2         50.33         45.52        25.75 o
   1  11   2          6.17          6.41         9.04 o
   2  11   2          0.22          7.63        10.92 o
   3  11   2         54.70         67.34        13.98 o
   4  11   2         40.18         50.07        14.65 o
   5  11   2          5.12          1.96         7.17 o
   0  12   2         15.36         24.16        11.22 o
   1  12   2          0.29          5.60        10.36 o
   2  12   2         20.85         23.18        12.19 o
  -2 -12   3         10.35          8.66        11.83 o
  -1 -12   3          0.39          0.00         9.10 o
   0 -12   3          6.59          6.95         9.09 o
  -4 -11   3         63.10         66.70        11.77 o
  -3 -11   3        352.58        409.57        26.70 o
  -2 -11   3         18.50         10.53         9.72 o
  -1 -11   3         48.05         49.39        10.08 o
   0 -11   3         31.82         26.12         8.05 o
   1 -11   3          9.14         15.97         8.48 o
   2 -11   3          7.00         15.65         9.45 o
  -5 -10   3         62.07         77.05        14.55 o
  -4 -10   3        221.97        261.74        16.86 o
  -3 -10   3         65.19         42.81         9.38 o
  -2 -10   3        103.23        112.61        13.04 o
  -1 -10   3         28.99         34.20         8.84 o
   0 -10   3          5.02          0.00         6.54 o
   1 -10   3        184.97        224.46        18.91 o
   2 -10   3         40.55         39.77         9.78 o
   3 -10   3         84.17        108.44        13.38 o
  -5  -9   3        815.19        867.87        24.59 o
  -4  -9   3          6.48          6.06         5.08 o
  -3  -9   3        394.40        437.76        20.15 o
  -2  -9   3         26.28          9.12         6.95 o
  -1  -9   3         15.45         10.53         8.48 o
   0  -9   3          6.71         12.89         6.00 o
   1  -9   3          0.65          5.12         5.17 o
   2  -9   3          7.82          1.84         6.42 o
   3  -9   3         35.62         41.96        13.37 o
   4  -9   3          1.35         22.17        29.01 o
  -6  -8   3        843.31        900.06        48.74 o
  -5  -8   3         36.02         25.41         7.42 o
  -4  -8   3       2059.85       2000.97        42.92 o
  -3  -8   3        395.80        358.54        13.88 o
  -2  -8   3       1378.19       1418.40        40.92 o
  -1  -8   3        676.38        610.22        21.03 o
   0  -8   3        426.89        440.53        31.00 o
   1  -8   3          0.48          0.79         3.66 o
   2  -8   3        103.80         99.10         8.98 o
   3  -8   3          1.76          8.59        11.57 o
   4  -8   3          6.76          7.99        10.08 o
  -6  -7   3         20.70         14.55        13.39 o
  -5  -7   3        853.41        876.39        23.78 o
  -4  -7   3        167.54        173.72        13.29 o
  -3  -7   3        770.12        764.91        19.16 o
  -2  -7   3       1079.28       1111.76        41.31 o
  -1  -7   3        190.75        164.97         9.76 o
   0  -7   3        511.81        496.45        13.40 o
   1  -7   3        227.97        230.15         6.71 o
   2  -7   3         45.83         43.42         8.59 o
   3  -7   3        135.11        135.97        11.20 o
   4  -7   3        127.30        132.30        14.21 o
   5  -7   3          1.76          0.00        10.61 o
  -7  -6   3        206.08        226.20        34.23 o
  -6  -6   3        865.88        908.57        44.50 o
  -5  -6   3         34.86         28.20         6.97 o
  -4  -6   3       2135.16       2041.42        62.81 o
  -3  -6   3        106.72        114.17         7.31 o
  -2  -6   3        924.33        878.29        18.53 o
  -1  -6   3       1967.72       1981.16        48.18 o
   0  -6   3         20.05         20.84         2.19 o
   1  -6   3        189.52        179.41         8.65 o
   2  -6   3        105.94        101.97         6.24 o
   3  -6   3          8.78          1.38         5.61 o
   4  -6   3        198.68        190.88        14.25 o
   5  -6   3        143.53         97.14        33.90 o
  -7  -5   3        971.34       1101.37        52.07 o
  -6  -5   3         83.23        127.65        19.10 o
  -5  -5   3       1603.48       1636.10        47.94 o
  -4  -5   3         33.94         31.59         6.26 o
  -3  -5   3       2596.15       2599.14        51.31 o
  -2  -5   3       4718.19       4830.06        88.58 o
  -1  -5   3        461.47        445.98         9.58 o
   0  -5   3        870.74        817.46        21.47 o
   1  -5   3        414.24        457.96        14.24 o
   2  -5   3       1262.81       1279.93        24.29 o
   3  -5   3        225.11        231.59        10.92 o
   4  -5   3          5.86          6.07         6.88 o
   5  -5   3         56.61         41.48        11.78 o
   6  -5   3          0.12         12.78        11.70 o
  -7  -4   3         15.86          1.96        24.12 o
  -6  -4   3        916.06       1007.00        44.37 o
  -5  -4   3        766.49        731.73        33.42 o
  -4  -4   3       2903.17       2845.39        56.24 o
  -3  -4   3       5754.92       5719.60       106.98 o
  -2  -4   3        723.09        750.99        18.88 o
  -1  -4   3       5155.02       5380.72        98.90 o
   0  -4   3       1986.81       2064.73        54.82 o
   1  -4   3        202.95        206.28         8.66 o
   2  -4   3        871.09        842.08        16.60 o
   3  -4   3         10.67          9.84         4.54 o
   4  -4   3         66.00         77.11         8.17 o
   5  -4   3         17.11         12.96         8.71 o
   6  -4   3          6.30          9.55        12.55 o
  -7  -3   3        287.71        269.88        44.99 o
  -6  -3   3         22.70         22.17        21.84 o
  -5  -3   3         38.33         56.13        13.04 o
  -4  -3   3       1019.02        976.52        22.25 o
  -3  -3   3        478.57        453.12        12.35 o
  -2  -3   3       3272.02       3332.90        52.85 o
  -1  -3   3        892.95       1001.43        16.88 o
   0  -3   3       3000.65       3408.14        86.63 o
   1  -3   3        984.47       1033.75        25.29 o
   2  -3   3        390.56        393.96         9.42 o
   3  -3   3        405.67        395.76        11.36 o
   4  -3   3        185.59        167.80         8.05 o
   5  -3   3         11.98         15.81         5.61 o
   6  -3   3         66.98         49.31        10.89 o
  -7  -2   3         41.61         31.28        15.66 o
  -6  -2   3        876.41        886.41        39.54 o
  -5  -2   3        372.01        370.60        22.39 o
  -4  -2   3       4684.30       4714.92        81.07 o
  -3  -2   3       4984.30       5090.23        79.06 o
  -2  -2   3        644.39        593.59        10.21 o
  -1  -2   3      16875.23      18719.53       311.93 o
   0  -2   3       3358.44       4075.49       102.17 o
   1  -2   3       2428.49       2329.69        41.54 o
   2  -2   3         14.71         20.00         2.00 o
   3  -2   3          6.97          0.00         2.35 o
   4  -2   3          2.98          2.56         3.95 o
   5  -2   3         74.61         70.53         7.23 o
   6  -2   3        100.52         84.37         9.01 o
   7  -2   3          6.60          7.37        13.20 o
  -7  -1   3        644.11        728.50       100.71 o
  -6  -1   3        392.38        435.97        29.99 o
  -5  -1   3       2777.18       2809.89        75.06 o
  -4  -1   3       5073.83       5231.30        89.55 o
  -3  -1   3       2003.61       2183.94        35.56 o
  -2  -1   3      12050.25      12861.99       210.79 o
  -1  -1   3       1948.91       1956.12        36.99 o
   0  -1   3       4315.22       4898.83        75.25 o
   1  -1   3      32758.18      29510.76       968.02 o
   2  -1   3       3476.35       3425.40        62.90 o
   3  -1   3       1930.07       1816.60        39.02 o
   4  -1   3         92.08        113.21         7.26 o
   5  -1   3        293.31        285.85        12.21 o
   6  -1   3          9.79         15.81         7.15 o
   7  -1   3         43.93         28.64        12.57 o
  -7   0   3          1.12          1.96        16.63 o
  -6   0   3         98.80        125.78        16.12 o
  -5   0   3       1141.12       1159.17        30.55 o
  -4   0   3        274.74        274.68        13.29 o
  -3   0   3       8193.16       8707.45       133.12 o
  -2   0   3         24.00         20.68         3.60 o
  -1   0   3       9283.87      10115.48       152.67 o
   0   0   3       1919.92       2108.99        39.14 o
   1   0   3       1377.37       1565.42        32.78 o
   2   0   3       6391.19       6823.53       123.27 o
   3   0   3        434.56        479.95        11.88 o
   4   0   3         67.07         76.06         6.08 o
   5   0   3        807.63        780.28        20.81 o
   6   0   3         52.02         43.69         8.02 o
   7   0   3        160.80        182.05        32.26 o
  -7   1   3        124.15        107.90        22.49 o
  -6   1   3         65.04         64.92        11.76 o
  -5   1   3        735.27        770.64        23.16 o
  -4   1   3       1226.93       1232.46        30.37 o
  -3   1   3       1721.26       2051.94        36.58 o
  -2   1   3       2053.78       1987.96        34.66 o
  -1   1   3        672.27        786.37        18.03 o
   0   1   3       9553.25      10778.90       215.94 o
   1   1   3      11016.25      12737.87       191.97 o
   2   1   3        217.99        254.70         5.58 o
   3   1   3       1040.43        991.68        16.12 o
   4   1   3        361.45        348.29        10.96 o
   5   1   3         85.72         99.31         8.24 o
   6   1   3          7.27         12.88        12.22 o
   7   1   3         86.64         84.41        25.10 o
  -7   2   3          0.18         36.84        25.10 o
  -6   2   3        823.80        863.89        29.69 o
  -5   2   3       1235.89       1202.13        39.61 o
  -4   2   3        785.67        821.98        22.20 o
  -3   2   3       3757.00       3591.84        68.40 o
  -2   2   3        661.57        679.39        14.80 o
  -1   2   3      14486.37      15234.99       277.09 o
   0   2   3      14048.20      16107.67       322.40 o
   1   2   3       5048.98       5822.56       106.80 o
   2   2   3       8656.46       9376.53       142.31 o
   3   2   3       2021.26       2138.28        36.95 o
   4   2   3       1642.22       1603.90        30.53 o
   5   2   3         54.99         72.43        12.45 o
   6   2   3         19.20         28.63        13.09 o
   7   2   3        142.70        137.62        19.32 o
  -6   3   3        161.48        154.11        13.26 o
  -5   3   3        262.90        222.24        14.07 o
  -4   3   3       1635.35       1611.54        50.79 o
  -3   3   3         19.95         16.88         3.63 o
  -2   3   3       4867.73       4791.15        80.48 o
  -1   3   3       3444.16       3431.34        57.66 o
   0   3   3       6059.80       6704.28       110.86 o
   1   3   3      19410.86      21133.14       383.78 o
   2   3   3       1011.88       1190.13        21.64 o
   3   3   3       6747.65       7110.95       109.24 o
   4   3   3       1072.20       1091.77        18.86 o
   5   3   3       1188.42       1240.01        37.25 o
   6   3   3         83.56         76.52        15.41 o
   7   3   3         72.47         72.30        17.77 o
  -6   4   3         14.40         21.22        12.59 o
  -5   4   3        624.12        527.34        20.14 o
  -4   4   3          2.38          0.93         4.80 o
  -3   4   3       1014.53        951.70        26.37 o
  -2   4   3        188.93        206.65         6.75 o
  -1   4   3       4021.06       4397.80        67.55 o
   0   4   3       2563.09       2517.75        43.50 o
   1   4   3        625.52        743.33        15.96 o
   2   4   3       4771.70       4859.16        82.05 o
   3   4   3        129.25        119.26         7.88 o
   4   4   3        272.98        250.80        10.68 o
   5   4   3        999.74        974.20        69.92 o
   6   4   3          2.05          0.00        17.28 o
   7   4   3         33.76         31.62        28.69 o
  -6   5   3         38.36         33.01        14.41 o
  -5   5   3         71.55         75.64        14.35 o
  -4   5   3        317.34        309.80        19.90 o
  -3   5   3         37.31         45.64         8.34 o
  -2   5   3       1612.32       1567.24        66.40 o
  -1   5   3        994.93        931.28        22.26 o
   0   5   3        496.09        389.12         9.93 o
   1   5   3       5298.43       5468.50        95.65 o
   2   5   3          2.27          4.89         2.50 o
   3   5   3       1668.32       1627.94        37.44 o
   4   5   3        362.11        348.40        15.61 o
   5   5   3         94.04         97.92        14.33 o
   6   5   3        178.55        176.43        21.34 o
   7   5   3          4.25         18.91        23.80 o
  -5   6   3        312.75        334.81        24.42 o
  -4   6   3         41.19         34.27        10.96 o
  -3   6   3       1339.34       1295.38        45.66 o
  -2   6   3       1173.52       1163.90        33.32 o
  -1   6   3       2495.82       2409.94        64.88 o
   0   6   3       5904.79       5878.22       124.86 o
   1   6   3        264.99        239.06         6.14 o
   2   6   3       5480.89       5468.07       113.60 o
   3   6   3        371.99        376.55        12.88 o
   4   6   3       1952.52       1912.13        44.78 o
   5   6   3        445.60        462.41        30.81 o
   6   6   3         27.47         30.83        14.11 o
   7   6   3        157.07        144.75        33.72 o
  -5   7   3          1.49         19.98        12.86 o
  -4   7   3        280.70        267.03        25.92 o
  -3   7   3          1.18          7.69         8.56 o
  -2   7   3        650.12        629.34        21.77 o
  -1   7   3       2743.12       2615.64        67.14 o
   0   7   3         94.13        109.07         8.66 o
   1   7   3       6091.94       5984.39       221.47 o
   2   7   3       3369.44       3142.13        67.57 o
   3   7   3       2697.78       2591.78        57.43 o
   4   7   3       2201.47       2082.67        48.78 o
   5   7   3         95.00        101.61        11.39 o
   6   7   3        322.73        295.03        71.07 o
   7   7   3         48.26         38.79        23.47 o
  -4   8   3          0.05          0.00        10.44 o
  -3   8   3        249.67        307.53        20.63 o
  -2   8   3        479.86        469.10        19.48 o
  -1   8   3        720.41        711.43        24.25 o
   0   8   3        286.69        291.92        13.63 o
   1   8   3         30.63         24.46         7.65 o
   2   8   3       2037.13       2082.16        72.50 o
   3   8   3        527.22        502.35        18.49 o
   4   8   3         47.64         38.70         7.47 o
   5   8   3        497.26        527.14        20.08 o
   6   8   3         64.77         56.06        15.81 o
  -3   9   3          9.81          6.60        10.08 o
  -2   9   3        263.54        301.34        19.69 o
  -1   9   3        360.54        378.80        43.73 o
   0   9   3        134.62        129.37        12.53 o
   1   9   3       1852.30       1863.98        61.18 o
   2   9   3        134.67        112.37        15.00 o
   3   9   3        623.15        631.09        20.86 o
   4   9   3        771.04        751.81        23.13 o
   5   9   3         20.91         38.68         8.81 o
   6   9   3        311.34        332.80        39.77 o
  -3  10   3        141.06        211.53        38.47 o
  -2  10   3         84.48         91.12        13.23 o
  -1  10   3          3.24         13.83        11.57 o
   0  10   3        885.09        866.57        33.91 o
   1  10   3        123.37        116.96        13.33 o
   2  10   3       1606.72       1475.31        52.39 o
   3  10   3        761.93        707.25        40.91 o
   4  10   3        102.66        114.26        10.46 o
   5  10   3        632.83        608.53        22.13 o
  -1  11   3         96.99         96.33        13.13 o
   0  11   3         15.04          7.61         9.43 o
   1  11   3        346.20        341.82        22.19 o
   2  11   3        977.83       1015.96        40.96 o
   3  11   3         89.24        127.99        33.41 o
   4  11   3        877.88        874.21        39.94 o
   0  12   3         28.62         37.32        11.35 o
   1  12   3         17.42          3.20        10.36 o
   2  12   3        162.36        192.26        20.37 o
  -1 -12   4          2.69          5.03         8.95 o
   0 -12   4         91.08        116.15        12.25 o
  -4 -11   4         80.50         66.87        11.67 o
  -3 -11   4         11.10         13.20         9.77 o
  -2 -11   4        397.46        406.18        20.29 o
  -1 -11   4        160.37        159.43        15.14 o
   0 -11   4        305.85        334.87        30.97 o
   1 -11   4         43.73         53.46         9.13 o
   2 -11   4         30.15         23.80         8.80 o
  -5 -10   4        156.02        165.72        11.15 o
  -4 -10   4          0.11         10.51         8.87 o
  -3 -10   4        857.86        839.28        27.32 o
  -2 -10   4        374.95        380.34        19.12 o
  -1 -10   4        728.89        735.63        60.80 o
   0 -10   4        173.12        176.98        12.41 o
   1 -10   4         22.64         27.51         6.68 o
   2 -10   4        430.97        507.50        26.08 o
   3 -10   4         71.19         96.06        12.77 o
  -5  -9   4         44.85         50.40         8.44 o
  -4  -9   4        141.02        121.37        11.60 o
  -3  -9   4        420.41        412.73        17.60 o
  -2  -9   4         20.25         19.95         7.46 o
  -1  -9   4        637.83        636.85        24.34 o
   0  -9   4         56.90         75.08         8.80 o
   1  -9   4        902.16        913.96        31.48 o
   2  -9   4        472.84        503.86        29.65 o
   3  -9   4        203.21        230.03        16.65 o
  -6  -8   4          0.37          2.88        12.85 o
  -5  -8   4         15.66         15.10         7.06 o
  -4  -8   4         11.90          8.30         5.83 o
  -3  -8   4        155.97        141.48        11.00 o
  -2  -8   4          8.60          8.99         6.15 o
  -1  -8   4          7.46          5.11         5.19 o
   0  -8   4        242.71        256.98        14.71 o
   1  -8   4        205.39        208.89         9.08 o
   2  -8   4        186.02        198.71        10.98 o
   3  -8   4        374.27        404.49        18.02 o
   4  -8   4         14.49         19.07        14.83 o
  -6  -7   4         26.95         23.18        21.03 o
  -5  -7   4         73.89         59.51         8.13 o
  -4  -7   4        952.62        857.54        25.66 o
  -3  -7   4        215.11        184.46         8.66 o
  -2  -7   4       1226.40       1121.92        33.33 o
  -1  -7   4        833.43        789.15        31.03 o
   0  -7   4          5.66          7.07         2.18 o
   1  -7   4        998.44       1017.41        25.56 o
   2  -7   4        423.94        404.21        33.65 o
   3  -7   4        404.03        435.14        17.88 o
   4  -7   4        178.13        213.34        34.84 o
   5  -7   4         31.48         55.22        13.12 o
  -7  -6   4          3.36         30.97        23.47 o
  -6  -6   4         53.65         46.54        15.68 o
  -5  -6   4          1.47          5.86         6.70 o
  -4  -6   4          3.11          6.07         5.23 o
  -3  -6   4         86.87         89.41         6.53 o
  -2  -6   4       1861.79       1835.04        35.43 o
  -1  -6   4        426.86        440.83        26.99 o
   0  -6   4       3004.43       2891.84        50.40 o
   1  -6   4        742.50        744.38        19.58 o
   2  -6   4       1758.04       1735.22        42.52 o
   3  -6   4       1165.21       1191.36        35.10 o
   4  -6   4         49.08         61.11         9.39 o
   5  -6   4        553.95        536.10        32.64 o
  -7  -5   4         20.03         21.84        21.52 o
  -6  -5   4        629.89        665.49        35.63 o
  -5  -5   4          0.88          3.75         8.39 o
  -4  -5   4         18.46         13.45         5.06 o
  -3  -5   4         78.57         73.72         6.65 o
  -2  -5   4        401.79        400.79        10.79 o
  -1  -5   4       2708.74       2851.69        54.02 o
   0  -5   4       1398.58       1326.47        37.75 o
   1  -5   4        420.77        402.32        24.04 o
   2  -5   4       1739.02       1688.83        31.02 o
   3  -5   4        322.02        318.45        12.40 o
   4  -5   4        757.13        838.40        28.59 o
   5  -5   4        183.05        199.42        15.76 o
   6  -5   4         56.60         48.70        14.21 o
  -7  -4   4        360.11        433.20        49.22 o
  -6  -4   4        252.58        278.69        24.52 o
  -5  -4   4        450.12        475.29        26.18 o
  -4  -4   4        277.69        277.50        11.80 o
  -3  -4   4         82.52         87.29         5.94 o
  -2  -4   4        101.49        119.66         4.94 o
  -1  -4   4          7.55         30.11         2.61 o
   0  -4   4         61.07         66.17         5.85 o
   1  -4   4       1603.73       1675.80        40.11 o
   2  -4   4        638.90        650.89        20.30 o
   3  -4   4       1176.01       1121.15        28.63 o
   4  -4   4          2.29          7.77         5.79 o
   5  -4   4        689.66        645.63        30.72 o
   6  -4   4        127.86        110.75        15.06 o
  -7  -3   4         75.52         63.24        28.36 o
  -6  -3   4        182.20        247.39        37.49 o
  -5  -3   4         28.30         17.59        11.00 o
  -4  -3   4         32.18         36.99         5.28 o
  -3  -3   4          6.20         11.07         2.60 o
  -2  -3   4       1311.60       1575.51        26.27 o
  -1  -3   4       6662.42       7407.23       105.86 o
   0  -3   4         47.88         61.86         4.91 o
   1  -3   4       2157.53       2213.60        50.62 o
   2  -3   4         22.45         29.97         8.37 o
   3  -3   4        243.24        231.72        14.98 o
   4  -3   4       2460.05       2353.36        47.72 o
   5  -3   4         12.76         22.48         5.53 o
   6  -3   4        238.49        220.97        25.13 o
  -7  -2   4        164.84        168.26        25.74 o
  -6  -2   4          7.17          0.00        11.12 o
  -5  -2   4       1563.75       1546.83        44.77 o
  -4  -2   4          7.38          7.83         3.63 o
  -3  -2   4         32.23         19.74         2.81 o
  -2  -2   4       2069.62       2271.79        39.32 o
  -1  -2   4         20.47         36.10         3.16 o
   0  -2   4       1471.91       1548.16        26.77 o
   1  -2   4       3031.56       2891.26        45.91 o
   2  -2   4       2309.72       2545.86        38.52 o
   3  -2   4       3601.10       3379.21        70.44 o
   4  -2   4        157.19        153.93         8.66 o
   5  -2   4       1254.69       1237.38        39.52 o
   6  -2   4        320.46        336.71        23.60 o
   7  -2   4         41.46         33.36        14.79 o
  -7  -1   4        106.01        122.85        20.38 o
  -6  -1   4        229.96        245.01        21.77 o
  -5  -1   4        478.64        457.12        19.71 o
  -4  -1   4         92.03         82.55         5.54 o
  -3  -1   4       1340.40       1386.39        23.68 o
  -2  -1   4        855.39        907.72        15.76 o
  -1  -1   4         29.40         49.88         2.69 o
   0  -1   4        779.50        834.87        14.65 o
   1  -1   4      19725.10      20110.78       308.38 o
   2  -1   4       2037.46       2008.23        40.23 o
   3  -1   4          1.83          0.80         2.24 o
   4  -1   4        649.04        625.34        16.23 o
   5  -1   4        641.58        640.73        18.36 o
   6  -1   4        163.47        140.43        14.72 o
   7  -1   4        478.33        533.56        49.32 o
  -7   0   4        156.33        146.37        25.10 o
  -6   0   4        115.33        131.24        17.76 o
  -5   0   4        314.40        330.91        14.46 o
  -4   0   4       1250.20       1156.58        28.80 o
  -3   0   4       2942.97       3207.61        51.04 o
  -2   0   4       1027.62       1033.28        17.60 o
  -1   0   4       1190.05       1359.81        21.87 o
   0   0   4       1514.54       1469.51        27.88 o
   1   0   4        522.98        514.85        10.76 o
   2   0   4          1.12          2.40         2.12 o
   3   0   4       1748.99       1793.75        35.26 o
   4   0   4        324.23        319.15        11.86 o
   5   0   4        977.02        937.36        23.55 o
   6   0   4        148.14        155.63        16.54 o
   7   0   4          0.62          4.42        12.19 o
  -6   1   4        524.63        512.29        32.42 o
  -5   1   4        349.20        355.62        17.36 o
  -4   1   4          3.59          6.45         4.94 o
  -3   1   4         43.17         46.22         3.75 o
  -2   1   4        715.95        714.20        12.81 o
  -1   1   4        284.19        356.82         7.47 o
   0   1   4         54.97         47.02         1.96 o
   1   1   4        510.17        565.20         9.99 o
   2   1   4       2436.11       2441.88        38.36 o
   3   1   4        137.40        146.69         5.06 o
   4   1   4       2115.27       2029.35        45.78 o
   5   1   4        327.90        340.20        12.76 o
   6   1   4        205.42        226.34        23.63 o
   7   1   4        538.45        555.98        47.92 o
  -7   2   4         37.13         47.27        27.71 o
  -6   2   4        285.54        278.56        17.12 o
  -5   2   4        140.90        155.33        12.31 o
  -4   2   4       1438.20       1404.24        53.87 o
  -3   2   4         11.00         17.28         3.29 o
  -2   2   4        883.56        823.50        17.59 o
  -1   2   4        503.08        504.14        11.06 o
   0   2   4         79.91         79.73         5.32 o
   1   2   4       1142.87       1287.76        20.89 o
   2   2   4        472.59        443.61        10.52 o
   3   2   4       2672.96       2708.22        43.34 o
   4   2   4        998.28        967.61        21.93 o
   5   2   4       1550.19       1522.31        38.28 o
   6   2   4        480.31        546.34        30.00 o
   7   2   4          2.65          0.00        13.63 o
  -6   3   4        162.04        203.34        17.30 o
  -5   3   4       1001.27       1031.28        47.24 o
  -4   3   4          5.43          8.14         5.64 o
  -3   3   4       1935.25       1817.21        47.65 o
  -2   3   4        551.40        522.88        13.57 o
  -1   3   4       3296.96       3394.10        61.79 o
   0   3   4       1006.05       1150.24        28.27 o
   1   3   4       2199.21       2476.03        47.02 o
   2   3   4       1013.31       1181.12        19.92 o
   3   3   4        264.40        329.02         7.93 o
   4   3   4         22.42         17.46         3.80 o
   5   3   4        562.22        500.18        25.28 o
   6   3   4          0.80          0.00        10.98 o
   7   3   4        472.88        512.46        32.66 o
  -6   4   4        540.22        522.80        21.94 o
  -5   4   4         15.48          7.76         8.44 o
  -4   4   4       1545.83       1461.47        39.90 o
  -3   4   4        861.15        839.31        24.27 o
  -2   4   4        529.35        520.48        11.02 o
  -1   4   4       5389.85       5699.12        87.26 o
   0   4   4        446.62        509.39        11.07 o
   1   4   4        157.23        143.13         6.13 o
   2   4   4        157.46        180.65         5.71 o
   3   4   4          8.73          7.77         2.77 o
   4   4   4          3.63          5.08         3.96 o
   5   4   4         32.87         24.20        11.93 o
   6   4   4        239.92        206.64        33.25 o
   7   4   4          7.88          0.00        21.84 o
  -6   5   4        100.55        108.23        22.49 o
  -5   5   4        145.67        145.21        15.01 o
  -4   5   4         26.01         24.57         5.22 o
  -3   5   4        577.72        533.26        29.58 o
  -2   5   4         36.65         30.64         7.45 o
  -1   5   4         43.40         45.95         5.34 o
   0   5   4        724.08        759.12        21.84 o
   1   5   4        372.54        425.71         9.47 o
   2   5   4         96.59        113.92         8.82 o
   3   5   4          3.85          0.95         3.71 o
   4   5   4        810.71        724.74        20.68 o
   5   5   4        458.48        460.08        25.24 o
   6   5   4        266.12        274.48        42.87 o
   7   5   4        430.64        377.46        44.01 o
  -5   6   4         26.70         50.33        18.91 o
  -4   6   4        735.38        742.23        50.20 o
  -3   6   4         27.29         32.95         9.39 o
  -2   6   4       1760.15       1805.87        48.36 o
  -1   6   4        462.54        452.29        17.78 o
   0   6   4        508.91        456.40        15.99 o
   1   6   4          7.64         15.95         2.70 o
   2   6   4        650.80        588.23        19.34 o
   3   6   4         12.74         13.29         4.93 o
   4   6   4        341.84        317.45        13.31 o
   5   6   4         18.91          5.33        10.19 o
   6   6   4        309.12        366.37        27.56 o
   7   6   4        189.81        144.09        33.25 o
  -5   7   4        192.98        252.55        46.29 o
  -4   7   4         21.43         41.84        12.02 o
  -3   7   4        369.73        353.04        27.38 o
  -2   7   4       1233.54       1209.23        35.53 o
  -1   7   4         42.00         35.52        11.41 o
   0   7   4       1547.48       1535.15        42.04 o
   1   7   4         96.67         95.51        10.13 o
   2   7   4       1746.82       1692.57        38.66 o
   3   7   4         48.40         59.88         6.90 o
   4   7   4        105.35        111.25        11.57 o
   5   7   4         15.24         20.12        11.87 o
   6   7   4         41.79         52.41        15.58 o
   7   7   4         18.04         16.63        20.86 o
  -4   8   4         31.86         38.50        13.03 o
  -3   8   4        414.12        428.64        23.74 o
  -2   8   4         63.22         68.50         9.20 o
  -1   8   4       1851.81       1903.80        51.81 o
   0   8   4         53.09         55.37         7.70 o
   1   8   4        214.74        225.64        15.37 o
   2   8   4          1.99          1.15         3.96 o
   3   8   4         23.59         24.96         5.77 o
   4   8   4         16.59         24.74         6.97 o
   5   8   4         61.64         63.94         9.63 o
   6   8   4         72.90        104.85        18.16 o
  -3   9   4        324.12        318.78        29.50 o
  -2   9   4        261.76        255.52        19.23 o
  -1   9   4         24.32         18.25         8.99 o
   0   9   4        701.75        651.04        27.49 o
   1   9   4         16.36         11.44         8.44 o
   2   9   4         11.09         10.16         8.49 o
   3   9   4         44.39         38.40         6.80 o
   4   9   4          0.81          4.80         6.49 o
   5   9   4         68.90         71.31        10.11 o
   6   9   4        100.71         73.02        25.10 o
  -3  10   4        352.23        352.03        45.96 o
  -2  10   4         89.06         87.54        13.80 o
  -1  10   4        397.75        409.93        21.69 o
   0  10   4          1.33         12.63         8.48 o
   1  10   4        521.09        574.43        26.69 o
   2  10   4         13.08          0.00         9.38 o
   3  10   4        330.13        329.83        22.14 o
   4  10   4         13.14         13.28         7.26 o
   5  10   4          0.81         14.62        12.61 o
  -1  11   4          1.57          7.03         9.43 o
   0  11   4        400.10        394.99        23.26 o
   1  11   4        355.65        357.89        22.14 o
   2  11   4         70.48         93.80        40.42 o
   3  11   4        136.84        118.66        16.52 o
   4  11   4         83.40         84.94        16.63 o
   5  11   4        167.54        170.46        26.73 o
   0  12   4         80.87         90.30        24.78 o
   1  12   4         26.86         10.94        10.86 o
   2  12   4        173.08        154.88        22.97 o
  -1 -12   5         78.34        110.35        13.79 o
   0 -12   5         39.59         33.31         9.46 o
  -4 -11   5         13.74          0.00        20.54 o
  -3 -11   5         68.68         72.36        11.50 o
  -2 -11   5        354.27        341.13        19.17 o
  -1 -11   5         11.25          7.86         7.88 o
   0 -11   5        331.25        324.94        18.58 o
   1 -11   5         13.52         17.28         7.50 o
   2 -11   5          1.31          7.17         7.17 o
  -5 -10   5         26.45         23.74        10.69 o
  -4 -10   5       1024.25       1064.49        41.45 o
  -3 -10   5        232.09        225.54        14.85 o
  -2 -10   5        207.43        233.47        15.56 o
  -1 -10   5        166.02        178.93        34.05 o
   0 -10   5          8.06          1.24         5.72 o
   1 -10   5        323.74        355.95        18.26 o
   2 -10   5          8.11          9.13         6.85 o
   3 -10   5          2.58          0.00         9.06 o
  -5  -9   5        878.76        874.03        33.88 o
  -4  -9   5        423.24        418.17        23.78 o
  -3  -9   5        755.56        746.55        24.75 o
  -2  -9   5       1431.47       1425.47        37.21 o
  -1  -9   5          1.57          4.18         5.84 o
   0  -9   5       2335.89       2383.88       114.89 o
   1  -9   5        369.93        373.64        15.82 o
   2  -9   5         32.70         48.27         9.76 o
   3  -9   5         82.37         77.60        11.57 o
  -6  -8   5        400.54        394.63        36.67 o
  -5  -8   5        135.16        143.33        11.32 o
  -4  -8   5        486.71        429.02        28.84 o
  -3  -8   5       1188.35       1218.30        33.04 o
  -2  -8   5        189.01        167.54        10.67 o
  -1  -8   5       1125.18       1098.88        38.66 o
   0  -8   5        111.40        139.18         8.44 o
   1  -8   5        381.27        415.54        19.43 o
   2  -8   5        241.09        250.51        11.90 o
   3  -8   5        111.09        107.43        10.38 o
   4  -8   5         42.37         42.81        10.15 o
  -6  -7   5          8.31         27.70        14.09 o
  -5  -7   5        728.41        712.42        21.04 o
  -4  -7   5        747.84        715.76        21.47 o
  -3  -7   5        235.62        224.45        10.45 o
  -2  -7   5       1155.94       1125.76        29.34 o
  -1  -7   5          0.81          0.83         4.32 o
   0  -7   5       2169.73       2235.24        40.40 o
   1  -7   5        643.90        598.99        17.83 o
   2  -7   5        175.16        171.88         9.24 o
   3  -7   5         79.23         65.55        14.44 o
   4  -7   5          4.50          5.10         8.02 o
   5  -7   5          1.15          0.44        11.11 o
  -6  -6   5       1441.48       1437.21        57.54 o
  -5  -6   5        238.67        229.51        13.70 o
  -4  -6   5       1077.61       1059.06        25.48 o
  -3  -6   5       1628.27       1489.50        31.82 o
  -2  -6   5        416.94        390.39        13.59 o
  -1  -6   5       4093.18       4110.64       111.55 o
   0  -6   5        434.65        465.30        19.24 o
   1  -6   5       1463.90       1496.98        34.03 o
   2  -6   5        514.72        498.60        15.14 o
   3  -6   5          6.97         10.25         5.40 o
   4  -6   5        267.15        255.34        15.02 o
   5  -6   5         15.10          9.99         9.25 o
  -7  -5   5         75.44         99.75        27.38 o
  -6  -5   5        282.99        323.25        25.76 o
  -5  -5   5       1489.18       1434.20        43.62 o
  -4  -5   5       3325.71       3152.97        62.56 o
  -3  -5   5        552.03        564.14        14.92 o
  -2  -5   5       7154.29       7287.55       121.79 o
  -1  -5   5        457.85        374.18        15.72 o
   0  -5   5       5533.79       5781.59       151.00 o
   1  -5   5       2372.41       2248.69        53.49 o
   2  -5   5          4.45          5.20         2.28 o
   3  -5   5       1324.80       1317.22        33.27 o
   4  -5   5          3.22          2.59         6.08 o
   5  -5   5         58.23         63.21        12.15 o
   6  -5   5          9.48          9.12        11.45 o
  -7  -4   5          1.17          0.00        25.10 o
  -6  -4   5        606.11        661.90        35.53 o
  -5  -4   5        779.69        776.36        34.94 o
  -4  -4   5         26.40         43.32         6.67 o
  -3  -4   5       2646.40       2669.54        52.40 o
  -2  -4   5        246.08        330.73         9.60 o
  -1  -4   5        900.46        737.95        14.60 o
   0  -4   5       3624.08       3538.99       111.04 o
   1  -4   5        514.78        476.30        14.85 o
   2  -4   5       3774.52       3856.85        66.11 o
   3  -4   5        323.09        308.56        12.01 o
   4  -4   5        605.87        583.17        31.66 o
   5  -4   5        394.03        398.06        17.65 o
   6  -4   5          3.58          4.47        10.54 o
  -7  -3   5        171.86        140.50        33.90 o
  -6  -3   5         29.96         44.33        22.82 o
  -5  -3   5       1154.62       1170.59        45.81 o
  -4  -3   5        549.17        525.39        16.44 o
  -3  -3   5        244.89        273.51         9.21 o
  -2  -3   5       3868.67       3758.32        59.59 o
  -1  -3   5       6603.63       7239.57       148.99 o
   0  -3   5       3861.91       3898.60        73.79 o
   1  -3   5       5037.23       5222.01       101.92 o
   2  -3   5        382.36        365.41        12.32 o
   3  -3   5        642.40        549.66        20.24 o
   4  -3   5        124.64        119.12         8.49 o
   5  -3   5          3.21          0.16         4.53 o
   6  -3   5         15.62         16.03         5.71 o
  -7  -2   5          4.07         23.09        16.40 o
  -6  -2   5        361.96        385.22        26.39 o
  -5  -2   5       1699.15       1726.68        52.72 o
  -4  -2   5       1445.44       1427.82        27.78 o
  -3  -2   5       6142.79       6296.63        97.28 o
  -2  -2   5         16.50         10.05         2.01 o
  -1  -2   5       5756.93       5766.40        97.24 o
   0  -2   5      11678.08      12380.37       205.47 o
   1  -2   5       3965.30       3987.27        62.97 o
   2  -2   5      13349.33      13960.91       210.24 o
   3  -2   5         14.67         19.82         2.88 o
   4  -2   5       1506.24       1446.57        34.33 o
   5  -2   5        311.97        287.91        12.24 o
   6  -2   5        159.57        157.30        10.78 o
   7  -2   5         49.00         26.48        12.53 o
  -7  -1   5         19.81         12.71        16.04 o
  -6  -1   5        133.52        131.89        17.14 o
  -5  -1   5        211.16        201.37        13.90 o
  -4  -1   5        604.50        592.41        17.32 o
  -3  -1   5        672.66        639.92        12.64 o
  -2  -1   5       7130.19       7634.67       116.53 o
  -1  -1   5      12406.52      13657.58       224.77 o
   0  -1   5       5299.88       6081.85       122.35 o
   1  -1   5      26156.21      25101.79       548.57 o
   2  -1   5         28.28         28.65         6.48 o
   3  -1   5       8038.99       8062.62       146.59 o
   4  -1   5        836.56        802.18        21.56 o
   5  -1   5         37.57         43.40         6.62 o
   6  -1   5        590.58        609.65        19.54 o
   7  -1   5         77.62         44.51         9.99 o
  -7   0   5          1.22          0.00        16.95 o
  -6   0   5         50.38         54.33        13.83 o
  -5   0   5          4.93          1.70         7.58 o
  -4   0   5         39.20         36.60         5.82 o
  -3   0   5       2834.39       2954.67        47.38 o
  -2   0   5       1163.44       1198.59        20.18 o
  -1   0   5       3992.88       4627.42        70.87 o
   0   0   5       3623.63       3621.44        67.30 o
   1   0   5      11712.17      13241.07       240.97 o
   2   0   5       4054.38       3886.50        72.39 o
   3   0   5       1410.84       1515.42        30.39 o
   4   0   5        317.60        308.83        11.61 o
   5   0   5        791.98        757.36        20.48 o
   6   0   5         80.30         67.84         8.62 o
   7   0   5         94.65        116.46        17.47 o
  -6   1   5         24.21         23.75        11.70 o
  -5   1   5        373.41        377.03        15.70 o
  -4   1   5       1440.00       1438.74        34.64 o
  -3   1   5         34.09         43.24         3.80 o
  -2   1   5       1675.13       1710.24        27.92 o
  -1   1   5       5648.38       5944.38        90.64 o
   0   1   5        466.34        539.99         8.93 o
   1   1   5       9797.24      10712.45       161.97 o
   2   1   5        364.65        368.24         8.08 o
   3   1   5       3758.86       3806.75        59.47 o
   4   1   5        357.92        349.73        19.48 o
   5   1   5        255.14        274.97        11.82 o
   6   1   5        668.41        652.75        32.05 o
   7   1   5          1.91         14.38        14.21 o
  -6   2   5          1.80          3.35         8.39 o
  -5   2   5        251.82        222.87        13.95 o
  -4   2   5        141.26        152.36         9.36 o
  -3   2   5       1274.78       1294.14        27.15 o
  -2   2   5       2545.28       2617.43        45.35 o
  -1   2   5       2848.20       3073.33        57.42 o
   0   2   5       9678.18      10353.30       208.35 o
   1   2   5       1063.56       1145.25        18.94 o
   2   2   5      13416.71      14352.79       216.96 o
   3   2   5       3506.53       3660.87        57.65 o
   4   2   5        819.28        745.10        18.05 o
   5   2   5       3714.18       3835.19       130.04 o
   6   2   5         54.58         76.63        15.34 o
   7   2   5        310.47        339.64        33.90 o
  -6   3   5         81.85         68.60        10.90 o
  -5   3   5         20.19         23.43         8.19 o
  -4   3   5        922.52        824.60        25.68 o
  -3   3   5        709.50        659.34        15.84 o
  -2   3   5        397.38        421.33        14.02 o
  -1   3   5       3795.19       3722.27        75.87 o
   0   3   5         12.41         21.71         3.06 o
   1   3   5       9518.53      10183.52       168.56 o
   2   3   5       2761.22       3065.34        48.30 o
   3   3   5       2665.00       2624.56        42.33 o
   4   3   5       3407.74       3410.86        73.95 o
   5   3   5         14.68         13.33         9.08 o
   6   3   5        905.15        911.90        76.93 o
   7   3   5         16.29         27.96        15.88 o
  -6   4   5        188.26        191.44        16.49 o
  -5   4   5          0.14          0.92         6.53 o
  -4   4   5         43.96         41.94         7.10 o
  -3   4   5        895.39        889.43        22.50 o
  -2   4   5        197.55        203.01         7.98 o
  -1   4   5        635.99        693.38        21.28 o
   0   4   5        921.70        899.25        16.93 o
   1   4   5        183.22        182.52         5.96 o
   2   4   5       3428.40       3483.79        59.75 o
   3   4   5       2247.92       2290.22        40.97 o
   4   4   5        702.27        686.12        17.26 o
   5   4   5       1030.74       1077.35        33.81 o
   6   4   5         81.07         77.58        24.45 o
   7   4   5        383.14        395.72        46.94 o
  -6   5   5          3.14         18.91        15.97 o
  -5   5   5        227.06        196.45        12.19 o
  -4   5   5        406.29        375.84        15.06 o
  -3   5   5         10.59          9.10         4.42 o
  -2   5   5        282.26        265.77         7.67 o
  -1   5   5       2513.54       2675.85        49.96 o
   0   5   5         23.77         34.85         3.74 o
   1   5   5       6764.16       7323.57       122.32 o
   2   5   5       1030.61        996.71        26.90 o
   3   5   5       3406.86       3467.11        74.11 o
   4   5   5       2885.77       2853.23        63.12 o
   5   5   5        132.73        143.67        28.83 o
   6   5   5        910.30        931.87        42.38 o
   7   5   5         66.92         39.77        27.71 o
  -5   6   5          0.34          0.00        11.40 o
  -4   6   5         23.63         20.41        18.26 o
  -3   6   5         59.80         57.57        10.85 o
  -2   6   5          3.56          5.76         5.68 o
  -1   6   5         39.72         50.10         6.72 o
   0   6   5       2629.39       2745.53        51.19 o
   1   6   5       2693.48       2923.89        50.80 o
   2   6   5       4259.69       4107.97        93.01 o
   3   6   5       3288.79       3245.57        70.17 o
   4   6   5          9.18          7.01         5.92 o
   5   6   5       2408.44       2392.80        87.19 o
   6   6   5        270.17        248.75        36.67 o
  -5   7   5         29.88         73.67        20.86 o
  -4   7   5          0.06          3.79        10.71 o
  -3   7   5        111.38         87.50        12.78 o
  -2   7   5        118.68        105.12        15.18 o
  -1   7   5        423.87        444.50        17.08 o
   0   7   5          3.55          3.46         4.98 o
   1   7   5        284.67        283.27        12.33 o
   2   7   5        415.69        406.03        13.22 o
   3   7   5        761.78        713.79        20.36 o
   4   7   5       1675.51       1643.40        39.91 o
   5   7   5         14.57          5.64        10.25 o
   6   7   5        704.73        753.06        38.20 o
   7   7   5        216.89        240.55        33.90 o
  -4   8   5          8.70          2.16        11.34 o
  -3   8   5         41.42         39.03        23.96 o
  -2   8   5         58.85         76.99         9.85 o
  -1   8   5         12.50         18.67         6.97 o
   0   8   5       1250.38       1246.21        39.36 o
   1   8   5        192.57        172.22        28.02 o
   2   8   5       1944.83       1766.95        45.61 o
   3   8   5        684.02        682.87        20.23 o
   4   8   5         71.90         73.44         8.70 o
   5   8   5       1175.92       1195.51        35.99 o
   6   8   5         98.39         95.02        19.56 o
  -3   9   5          0.19          0.62        10.27 o
  -2   9   5          7.83         10.32         8.69 o
  -1   9   5        327.70        294.73        15.82 o
   0   9   5        174.76        176.13        32.09 o
   1   9   5        287.66        268.49        21.35 o
   2   9   5        538.64        545.40        26.29 o
   3   9   5        222.90        217.27        12.39 o
   4   9   5        504.66        508.22        18.60 o
   5   9   5        298.75        313.13        16.38 o
   6   9   5        314.65        273.80        39.44 o
  -3  10   5         18.11          2.93        26.73 o
  -2  10   5          4.50         16.54        10.48 o
  -1  10   5         14.12         18.55         9.18 o
   0  10   5         36.59         46.64        16.63 o
   1  10   5         36.26         19.10        13.69 o
   2  10   5          4.93         10.94         9.78 o
   3  10   5        386.32        354.06        23.28 o
   4  10   5        154.40        162.01        12.73 o
   5  10   5        595.24        589.27        34.74 o
  -1  11   5          9.95          9.90         9.83 o
   0  11   5          6.71          0.14         9.76 o
   1  11   5          1.81          8.40        10.92 o
   2  11   5        127.61        108.78        15.38 o
   3  11   5         40.11         35.62        19.56 o
   4  11   5        256.94        305.03        25.92 o
   0  12   5         73.48         23.80        19.56 o
   1  12   5         53.04         57.16        14.11 o
   2  12   5          3.07          9.56        11.28 o
  -1 -12   6          2.84          6.22         8.50 o
   0 -12   6        103.27        114.37        11.34 o
  -4 -11   6          1.13         17.28        21.52 o
  -3 -11   6          1.01          7.50         8.48 o
  -2 -11   6         89.70         76.30        11.52 o
  -1 -11   6         98.85         99.55        16.47 o
   0 -11   6         11.74          9.61         6.35 o
  -5 -10   6         73.14         86.09        14.98 o
  -4 -10   6          3.95          0.00         8.95 o
  -3 -10   6          0.02          1.70         7.53 o
  -2 -10   6         58.89         58.94         8.84 o
  -1 -10   6         31.97         40.33         7.88 o
   0 -10   6        198.93        217.78        14.99 o
   2 -10   6        112.64        127.14        11.74 o
   3 -10   6        125.47        168.45        41.87 o
  -5  -9   6        191.17        223.66        12.69 o
  -4  -9   6        117.74        108.30        12.23 o
  -3  -9   6        157.99        171.10        12.68 o
  -2  -9   6        113.75         83.03         9.49 o
  -1  -9   6        206.71        189.44        11.10 o
   0  -9   6        161.58        165.05        10.92 o
   1  -9   6         62.20         50.66        12.85 o
   2  -9   6         51.52         70.93         7.28 o
   3  -9   6          1.95          3.19         7.00 o
  -5  -8   6        337.18        348.88        20.20 o
  -4  -8   6        228.87        239.20        11.51 o
  -3  -8   6         88.67         76.10        11.67 o
  -2  -8   6          2.55         14.59         6.21 o
  -1  -8   6        177.42        184.34        10.08 o
   0  -8   6        172.08        176.45         9.09 o
   1  -8   6         28.29         45.18         7.64 o
   2  -8   6        156.05        156.79        12.75 o
   3  -8   6        117.19        134.60        10.94 o
   4  -8   6         44.02         41.16         9.75 o
  -6  -7   6        308.95        276.95        39.28 o
  -5  -7   6         34.10         56.10         9.03 o
  -4  -7   6         26.58         36.48         6.65 o
  -3  -7   6        604.23        554.63        17.62 o
  -2  -7   6         93.79         92.28         8.06 o
  -1  -7   6          6.97          9.58         4.54 o
   0  -7   6        156.73        161.91         5.69 o
   1  -7   6        501.97        495.15        18.97 o
   2  -7   6        214.08        227.13         9.63 o
   3  -7   6         63.60         56.41         8.06 o
   4  -7   6        473.13        505.74        22.18 o
   5  -7   6         48.38         37.45        12.13 o
  -6  -6   6        124.01        139.55        19.90 o
  -5  -6   6        509.83        524.93        19.37 o
  -4  -6   6        595.46        544.08        16.37 o
  -3  -6   6         48.97         44.34         5.50 o
  -2  -6   6        631.94        611.85        18.17 o
  -1  -6   6          9.41         11.61         3.73 o
   0  -6   6         85.27         93.62         4.26 o
   1  -6   6        187.21        208.52        11.18 o
   2  -6   6          7.99          5.49         3.44 o
   3  -6   6        197.36        178.90        10.90 o
   4  -6   6          4.98          1.73         7.33 o
   5  -6   6         79.86        115.36        21.27 o
  -7  -5   6          9.33         16.63        21.84 o
  -6  -5   6        340.60        358.97        27.01 o
  -5  -5   6       1118.92       1104.50        36.20 o
  -4  -5   6        172.28        167.22        13.54 o
  -3  -5   6       1532.11       1495.96        31.82 o
  -2  -5   6        951.51        999.07        22.28 o
  -1  -5   6       2853.03       2998.65        58.73 o
   0  -5   6        487.47        510.19        15.69 o
   1  -5   6         14.89         17.09         4.28 o
   2  -5   6         22.93         17.91         2.97 o
   3  -5   6          0.29          3.33         4.89 o
   4  -5   6        136.29        157.88        14.94 o
   5  -5   6          0.73          3.22         8.08 o
  -7  -4   6        419.12        481.78        52.16 o
  -6  -4   6        468.84        486.73        30.35 o
  -5  -4   6        218.12        246.93        20.03 o
  -4  -4   6        574.29        613.10        18.88 o
  -3  -4   6          0.32          2.86         3.37 o
  -2  -4   6       1415.48       1485.69        25.22 o
  -1  -4   6       1728.73       1922.27        34.26 o
   0  -4   6         11.65         19.56         1.64 o
   1  -4   6         63.55         58.74         5.18 o
   2  -4   6        319.70        310.67         9.69 o
   3  -4   6         56.58         53.78         8.15 o
   4  -4   6          9.50          4.75         6.10 o
   5  -4   6        310.67        325.66        19.86 o
   6  -4   6         42.91         37.95        11.56 o
  -7  -3   6         71.70        107.25        34.88 o
  -6  -3   6        659.17        623.22        52.81 o
  -5  -3   6        516.42        482.85        26.99 o
  -4  -3   6        416.66        415.48        15.49 o
  -3  -3   6       2937.31       2915.12        56.49 o
  -2  -3   6         44.49         57.83         3.69 o
  -1  -3   6       2229.11       2066.49        40.95 o
   0  -3   6         68.03         62.88         2.67 o
   1  -3   6        954.19        959.74        18.40 o
   2  -3   6       1928.63       1976.92        34.88 o
   3  -3   6         10.67          4.59         4.74 o
   4  -3   6        472.96        438.81        15.97 o
   5  -3   6        194.08        198.67         9.08 o
   6  -3   6        107.04        102.81         8.95 o
  -7  -2   6        593.72        587.04        58.03 o
  -6  -2   6       1204.80       1371.09        54.25 o
  -5  -2   6         35.38         52.48        10.10 o
  -4  -2   6       3268.19       3438.20        60.69 o
  -3  -2   6         20.10         17.13         3.26 o
  -2  -2   6       7699.14       8128.97       123.83 o
  -1  -2   6        208.73        255.04         8.33 o
   0  -2   6          6.77         17.09         1.91 o
   1  -2   6        234.00        247.07         5.97 o
   2  -2   6        210.72        225.38         5.41 o
   3  -2   6         19.11         24.39         3.83 o
   4  -2   6        172.06        178.88         8.98 o
   5  -2   6          2.72          5.59         5.51 o
   6  -2   6          6.62         13.87         6.84 o
   7  -2   6          0.69         11.02        11.08 o
  -7  -1   6        124.31        159.12        37.64 o
  -6  -1   6        155.11        175.83        19.80 o
  -5  -1   6        533.43        544.44        27.34 o
  -4  -1   6        129.78        124.33         9.27 o
  -3  -1   6       2861.68       2683.04        43.25 o
  -2  -1   6      10013.95      11460.17       173.71 o
  -1  -1   6         37.20         31.94         2.38 o
   0  -1   6       6663.35       7400.71       144.70 o
   1  -1   6       1705.00       1829.83        33.17 o
   2  -1   6         90.33         99.47         3.55 o
   3  -1   6        239.34        246.58         9.22 o
   4  -1   6         77.35         80.23         6.87 o
   5  -1   6         33.80         29.58         6.20 o
   6  -1   6         49.12         39.72         7.46 o
   7  -1   6        159.86        177.98        13.27 o
  -7   0   6        192.45        202.41        29.99 o
  -6   0   6        919.69        929.97        91.11 o
  -5   0   6        294.80        366.34        20.37 o
  -4   0   6       1788.00       1734.09        36.23 o
  -3   0   6        282.35        261.64         7.17 o
  -2   0   6       2947.34       3065.55        48.42 o
  -1   0   6       2647.00       2894.76        45.12 o
   0   0   6       2536.91       2768.74        51.99 o
   1   0   6        703.37        867.88        21.17 o
   2   0   6        489.24        543.51        12.09 o
   3   0   6        136.59        129.15         5.91 o
   4   0   6          1.91          0.57         4.15 o
   5   0   6         24.80         26.76         6.36 o
   6   0   6        105.14        114.72        10.86 o
   7   0   6         31.04         48.47        14.68 o
  -6   1   6         98.86        116.92        22.33 o
  -5   1   6       1809.39       1829.14        55.65 o
  -4   1   6          1.08          0.24         4.67 o
  -3   1   6       5226.83       5444.44        92.37 o
  -2   1   6       3132.35       3229.13        50.87 o
  -1   1   6       4175.42       4394.80        67.71 o
   0   1   6       9165.41       9999.20       165.90 o
   1   1   6        350.04        396.60         7.65 o
   2   1   6       3168.30       3403.96        57.98 o
   3   1   6        227.25        253.16         9.61 o
   4   1   6        788.38        791.09        38.24 o
   5   1   6        434.80        425.04        16.09 o
   6   1   6         32.98         50.53        13.07 o
   7   1   6        213.18        250.41        40.59 o
  -6   2   6        593.93        580.85        30.47 o
  -5   2   6         23.54         33.97         8.10 o
  -4   2   6       2245.84       2225.55        52.07 o
  -3   2   6       2343.96       2367.67        50.82 o
  -2   2   6       3308.32       3510.37        60.18 o
  -1   2   6       5163.67       5220.57        98.84 o
   0   2   6         90.05        121.92         3.90 o
   1   2   6       6882.43       7486.20       113.70 o
   2   2   6        123.02        140.21         4.40 o
   3   2   6         12.40         23.70         2.90 o
   4   2   6        615.55        607.05        24.27 o
   5   2   6         31.37         30.29        10.39 o
   6   2   6         52.34         42.22        12.92 o
   7   2   6         13.81         17.32        15.13 o
  -6   3   6         65.64         54.41        10.76 o
  -5   3   6        371.29        391.00        18.38 o
  -4   3   6        702.41        605.63        21.14 o
  -3   3   6       1024.91       1036.86        25.49 o
  -2   3   6       3079.66       2941.17        56.95 o
  -1   3   6         24.46         57.61         6.59 o
   0   3   6      11844.26      13098.01       262.85 o
   1   3   6        418.66        426.92        10.88 o
   2   3   6        148.02        142.74         4.66 o
   3   3   6        151.67        135.53         5.63 o
   4   3   6         40.49         28.83         5.75 o
   5   3   6         25.55         21.37        11.90 o
   6   3   6          1.07          4.54        10.61 o
   7   3   6         20.14         15.91        15.26 o
  -6   4   6        319.33        333.82        18.43 o
  -5   4   6         51.05         52.67        10.17 o
  -4   4   6        395.29        417.51        17.07 o
  -3   4   6        399.02        364.82        14.66 o
  -2   4   6       1795.33       1814.46        47.19 o
  -1   4   6       2229.73       2222.64        50.19 o
   0   4   6        287.73        279.37        11.87 o
   1   4   6       4435.91       4636.02        78.44 o
   2   4   6       1267.78       1377.80        23.33 o
   3   4   6        319.33        305.09         8.64 o
   4   4   6        242.02        234.74        11.35 o
   5   4   6         73.34         68.00        10.21 o
   6   4   6          0.33          5.67        11.67 o
   7   4   6         21.29         37.05        17.30 o
  -6   5   6          1.35          0.42         6.50 o
  -5   5   6       1118.18       1045.83        32.69 o
  -4   5   6        354.13        299.38        16.10 o
  -3   5   6        236.13        240.22        11.31 o
  -2   5   6       5962.11       5593.00       115.78 o
  -1   5   6        519.87        537.07        18.33 o
   0   5   6       9468.71      10279.26       184.66 o
   1   5   6         83.84         70.35         4.10 o
   2   5   6       1657.22       1467.20        30.12 o
   3   5   6        446.95        469.10        26.43 o
   4   5   6        469.13        441.85        15.45 o
   5   5   6         44.42         74.71        21.84 o
   6   5   6         11.08          6.52        19.23 o
   7   5   6          5.95          0.00        23.47 o
  -5   6   6        272.63        299.64        25.00 o
  -4   6   6        231.50        214.59        19.63 o
  -3   6   6       1902.64       1872.30        63.10 o
  -2   6   6        561.85        517.27        19.24 o
  -1   6   6       2659.26       2670.22        57.23 o
   0   6   6        468.77        463.71        11.24 o
   1   6   6       1232.28       1177.75        24.97 o
   2   6   6       1426.14       1367.01        42.62 o
   3   6   6         20.70         28.33         5.63 o
   4   6   6       1261.08       1317.26        33.17 o
   5   6   6          7.60          8.75        10.95 o
   6   6   6        241.68        243.20        52.32 o
  -4   7   6         47.29         56.16        15.16 o
  -3   7   6         67.43         74.37        12.18 o
  -2   7   6        770.22        746.25        30.70 o
  -1   7   6         78.29         79.51         9.67 o
   0   7   6       2289.94       2248.46        89.42 o
   1   7   6        770.65        742.54        19.25 o
   2   7   6          9.25          8.53         4.36 o
   3   7   6       1197.25       1159.74        29.43 o
   4   7   6         12.62         14.94         7.67 o
   5   7   6        160.58        171.91        18.47 o
   6   7   6         29.67         28.79        14.27 o
   7   7   6          3.36         12.71        22.49 o
  -4   8   6        147.21        149.93        18.40 o
  -3   8   6        351.19        355.96        39.77 o
  -2   8   6        396.95        423.99        22.11 o
  -1   8   6       1297.40       1259.01        57.90 o
   0   8   6        401.01        408.01        17.21 o
   1   8   6       1883.45       1812.56        59.67 o
   2   8   6        773.32        748.93        29.39 o
   3   8   6        147.24        137.19         9.70 o
   4   8   6        863.31        854.16        38.10 o
   5   8   6         24.75          9.75         9.76 o
   6   8   6        129.86         95.68        17.54 o
  -3   9   6          4.02         23.44        11.65 o
  -2   9   6        992.27       1089.71        82.13 o
  -1   9   6         26.35         23.76        10.46 o
   0   9   6        492.91        494.43        24.27 o
   1   9   6       1508.41       1418.47        50.00 o
   2   9   6        307.02        305.55        19.49 o
   3   9   6       2139.26       2064.20        54.26 o
   4   9   6        113.90         90.09        10.51 o
   5   9   6        596.40        719.74        27.29 o
   6   9   6         40.35         53.14        25.10 o
  -3  10   6        139.83        196.86        39.44 o
  -2  10   6          7.24          0.11        10.34 o
  -1  10   6        877.73        856.14        70.89 o
   0  10   6        332.88        343.18        21.83 o
   1  10   6        335.92        339.09        21.59 o
   2  10   6       1623.45       1589.59        56.28 o
   3  10   6         33.93         33.55         9.07 o
   4  10   6        747.15        736.42        42.39 o
   5  10   6        114.29        106.27        14.68 o
  -1  11   6         78.90         93.41        17.28 o
   0  11   6        139.67        188.25        17.78 o
   1  11   6        461.13        455.98        25.29 o
   2  11   6          9.99          4.23        10.98 o
   3  11   6        384.03        376.65        25.68 o
   4  11   6         25.17         19.95         6.55 o
   0  12   6         82.45         88.02        26.40 o
   1  12   6        344.35        385.10        65.20 o
   2  12   6        107.00         95.70        16.26 o
  -4 -11   7        113.84        138.22        33.58 o
  -3 -11   7        245.44        178.81        20.38 o
  -2 -11   7        556.90        585.02        40.58 o
  -1 -11   7          5.07          6.12         7.51 o
   0 -11   7        355.82        404.51        23.97 o
  -4 -10   7        187.14        147.23        14.19 o
  -3 -10   7        481.29        544.66        27.60 o
  -2 -10   7          3.47          9.74         6.82 o
  -1 -10   7        861.78        879.16        28.76 o
   0 -10   7        375.54        386.93        15.97 o
   3 -10   7         10.68         22.96        13.85 o
  -5  -9   7         51.90         27.58         8.99 o
  -4  -9   7         99.15        105.88        12.05 o
  -3  -9   7          9.54         16.21        10.64 o
  -2  -9   7        680.04        670.16        22.44 o
  -1  -9   7        147.74        146.09         9.86 o
   0  -9   7        381.26        380.62        13.71 o
   1  -9   7         72.30         95.62        30.15 o
   2  -9   7         61.76         78.64         7.27 o
   3  -9   7         74.87        104.43        11.06 o
  -5  -8   7          3.56         13.32         7.21 o
  -4  -8   7        249.11        210.80        15.13 o
  -3  -8   7       1317.79       1325.24        60.13 o
  -2  -8   7          0.96          3.35         5.29 o
  -1  -8   7       1565.15       1536.94        38.08 o
   0  -8   7         19.50         16.66         4.31 o
   1  -8   7        407.04        427.99        14.35 o
   2  -8   7        479.16        534.25        21.98 o
   3  -8   7         14.67         21.67         7.26 o
   4  -8   7        128.95        157.60        14.78 o
  -6  -7   7         62.05         67.26        16.59 o
  -5  -7   7        445.38        461.04        18.50 o
  -4  -7   7        505.00        496.84        16.96 o
  -3  -7   7          0.77          1.97         4.12 o
  -2  -7   7       2026.46       1868.66        44.76 o
  -1  -7   7        963.38        915.83        24.47 o
   0  -7   7       1302.88       1319.99        38.20 o
   1  -7   7       1645.50       1682.25        35.10 o
   2  -7   7         31.92         33.52         5.36 o
   3  -7   7        703.06        736.75        41.24 o
   4  -7   7        205.43        198.86        14.89 o
  -6  -6   7         12.14         11.48        13.37 o
  -5  -6   7         56.58         67.65         9.18 o
  -4  -6   7          9.94          8.83         6.36 o
  -3  -6   7       1908.34       1837.71        38.50 o
  -2  -6   7        433.61        398.72        17.98 o
  -1  -6   7        708.06        654.17        18.51 o
   0  -6   7       3727.37       3773.22        65.33 o
   1  -6   7        542.52        592.57        19.85 o
   2  -6   7       1244.65       1201.88        30.47 o
   3  -6   7        345.94        338.18        13.72 o
   4  -6   7        370.73        416.01        19.01 o
   5  -6   7        172.47        182.70        16.25 o
  -7  -5   7         59.64         65.20        25.75 o
  -6  -5   7          5.58         18.89        17.77 o
  -5  -5   7         79.22         63.87        14.90 o
  -4  -5   7        241.34        221.11        11.65 o
  -3  -5   7         74.86         89.19         6.58 o
  -2  -5   7       1627.12       1612.21        31.10 o
  -1  -5   7        268.71        240.91        14.14 o
   0  -5   7       1131.75       1110.08        20.93 o
   1  -5   7       1039.14       1012.60        25.25 o
   2  -5   7          2.96          3.83         3.29 o
   3  -5   7       1598.17       1565.10        43.74 o
   4  -5   7        456.35        483.09        19.05 o
   5  -5   7         71.90         72.88        11.64 o
  -7  -4   7         23.91         21.52        27.71 o
  -6  -4   7        223.43        266.01        28.20 o
  -5  -4   7         22.94          9.70         8.66 o
  -4  -4   7       1177.54       1169.33        33.03 o
  -3  -4   7       1428.01       1427.57        33.81 o
  -2  -4   7        155.10        153.09         6.01 o
  -1  -4   7       5054.04       5217.58        88.96 o
   0  -4   7       4432.85       4389.44        83.72 o
   1  -4   7        698.78        734.82        19.99 o
   2  -4   7       2609.01       2432.42        42.82 o
   3  -4   7         74.67         69.56         9.48 o
   4  -4   7        299.63        315.48        14.41 o
   5  -4   7        353.72        369.45        27.71 o
   6  -4   7          0.15          1.41        10.29 o
  -7  -3   7          2.95         44.33        30.64 o
  -6  -3   7          1.91          0.00        21.84 o
  -5  -3   7         12.33         15.54        10.95 o
  -4  -3   7         96.31        122.26         9.00 o
  -3  -3   7        541.02        485.72        18.83 o
  -2  -3   7       2802.24       2895.52        50.20 o
  -1  -3   7       2021.11       1831.34        29.87 o
   0  -3   7        550.32        581.64        14.75 o
   1  -3   7       7061.74       6814.25       107.25 o
   2  -3   7         15.52         16.76         4.54 o
   3  -3   7       3830.99       3600.33        90.73 o
   4  -3   7        977.55        906.20        29.22 o
   5  -3   7        136.28        155.53        12.58 o
   6  -3   7        722.31        792.09        27.96 o
  -7  -2   7        108.88         78.56        30.32 o
  -6  -2   7         18.52         24.78        21.19 o
  -5  -2   7         72.27         86.46        11.42 o
  -4  -2   7          8.53         10.28         3.96 o
  -3  -2   7         92.98        102.48         5.47 o
  -2  -2   7        110.80         85.28         3.92 o
  -1  -2   7        169.97        155.41         5.33 o
   0  -2   7       6092.78       6260.18        95.05 o
   1  -2   7         84.54         98.67         3.66 o
   2  -2   7        541.26        537.48        15.17 o
   3  -2   7       3360.04       3232.15        60.51 o
   4  -2   7       1112.49       1142.57        33.73 o
   5  -2   7       1352.43       1339.94        30.94 o
   6  -2   7         31.39         32.29         7.47 o
   7  -2   7        355.19        435.15        22.99 o
  -7  -1   7          0.81          8.80        19.89 o
  -6  -1   7         35.97         21.48        13.86 o
  -5  -1   7        145.98        137.78        30.79 o
  -4  -1   7        189.77        180.41         8.68 o
  -3  -1   7         25.07         38.32         3.64 o
  -2  -1   7        910.92       1072.14        18.64 o
  -1  -1   7       1721.01       1766.94        31.11 o
   0  -1   7        109.59        115.05         4.27 o
   1  -1   7       3128.40       3189.64        50.42 o
   2  -1   7         67.34         97.17         3.70 o
   3  -1   7       1006.29        885.37        21.92 o
   4  -1   7       2036.54       1912.46        43.85 o
   5  -1   7        149.02        157.66        25.87 o
   6  -1   7        506.73        517.77        17.84 o
   7  -1   7         23.10         26.19         8.68 o
  -7   0   7        102.86         99.43        23.47 o
  -6   0   7         40.57         29.34        16.95 o
  -5   0   7         33.10         33.07         9.61 o
  -4   0   7         14.48         12.42         4.63 o
  -3   0   7        413.90        410.02         9.60 o
  -2   0   7       3945.42       4269.02        66.68 o
  -1   0   7       2374.49       2512.72        39.79 o
   0   0   7      10134.72      10543.60       174.56 o
   1   0   7        381.45        365.11         8.73 o
   2   0   7       3127.96       2988.47        56.54 o
   3   0   7        918.07        779.38        24.28 o
   4   0   7       1956.55       1885.86        43.28 o
   5   0   7        649.31        640.50        20.23 o
   6   0   7         48.05         56.79         8.44 o
   7   0   7        169.45        165.67        24.60 o
  -6   1   7          7.10         22.07        11.57 o
  -5   1   7          2.80          6.77         7.50 o
  -4   1   7        242.26        211.35        10.93 o
  -3   1   7         28.77         39.71         4.05 o
  -2   1   7        307.43        402.53         8.71 o
  -1   1   7       1479.66       1402.52        24.88 o
   0   1   7        161.78        139.44         4.30 o
   1   1   7       7680.66       8312.82       126.16 o
   2   1   7       1266.46       1189.35        20.11 o
   3   1   7       1383.30       1432.84        34.96 o
   4   1   7       4302.04       4091.75        87.60 o
   5   1   7         45.80         54.34         7.83 o
   6   1   7       1984.78       1983.89        69.36 o
   7   1   7        133.72        134.37        18.93 o
  -6   2   7          0.35          9.39        11.90 o
  -5   2   7        576.98        584.40        26.96 o
  -4   2   7        165.67        132.88        15.72 o
  -3   2   7          6.21          4.56         3.39 o
  -2   2   7         73.07         83.83         4.55 o
  -1   2   7        556.42        538.33        10.36 o
   0   2   7       1261.48       1373.07        22.73 o
   1   2   7       3143.64       3319.14        51.71 o
   2   2   7        184.97        165.77         4.89 o
   3   2   7       2907.50       3094.10        49.37 o
   4   2   7         55.96         66.99         6.54 o
   5   2   7       1256.45       1359.98        34.52 o
   6   2   7        608.08        655.19        40.42 o
   7   2   7        192.44        192.44        22.33 o
  -6   3   7        109.21        123.48        31.60 o
  -5   3   7        366.85        323.38        16.90 o
  -4   3   7        332.54        327.33        20.53 o
  -3   3   7        422.30        419.82        13.61 o
  -2   3   7        426.72        430.35        11.18 o
  -1   3   7         24.00         28.88         3.36 o
   0   3   7         20.64         23.70         3.32 o
   1   3   7       1314.53       1411.70        23.43 o
   2   3   7         14.26         16.08         2.40 o
   3   3   7         85.39         58.58         4.01 o
   4   3   7       1988.93       1951.83        39.96 o
   5   3   7         34.71         19.84        10.17 o
   6   3   7        307.57        329.36        23.89 o
   7   3   7        375.10        364.48        43.03 o
  -6   4   7          4.18          9.32        10.03 o
  -5   4   7         55.06         51.47         9.09 o
  -4   4   7        281.48        243.82        23.43 o
  -3   4   7          3.98          6.07         4.53 o
  -2   4   7        278.71        278.51        12.47 o
  -1   4   7        146.97        151.46        10.74 o
   0   4   7       6607.77       7333.29       149.44 o
   1   4   7          3.78          9.08         2.41 o
   2   4   7       2373.08       2488.63        43.53 o
   3   4   7       1780.90       1714.33        41.68 o
   4   4   7        517.45        511.45        16.41 o
   5   4   7       2779.00       2829.50        74.20 o
   6   4   7        119.49         97.31        15.80 o
   7   4   7        524.20        575.13        35.86 o
  -6   5   7        166.25        152.89        28.03 o
  -5   5   7         16.95         13.51         7.40 o
  -4   5   7        230.12        230.09        13.20 o
  -3   5   7        161.64        149.14        10.01 o
  -2   5   7         20.12         20.23         4.66 o
  -1   5   7        108.18        114.78         6.82 o
   0   5   7        362.92        321.16        13.56 o
   1   5   7         33.93         37.59         4.40 o
   2   5   7       2972.68       3078.04        59.48 o
   3   5   7          1.68          5.09         4.16 o
   4   5   7       2465.94       2392.56        58.48 o
   5   5   7       1050.70        956.77        40.14 o
   6   5   7        927.90        885.28        61.61 o
   7   5   7        487.06        565.20        55.42 o
  -5   6   7         53.26         88.37        31.95 o
  -4   6   7        430.94        445.22        28.74 o
  -3   6   7        111.76        105.75         7.60 o
  -2   6   7        687.24        667.93        23.56 o
  -1   6   7          3.05          4.77         3.28 o
   0   6   7        287.99        272.24        16.73 o
   1   6   7        122.23        134.01         7.34 o
   2   6   7        168.81        172.92         8.47 o
   3   6   7        258.75        256.55        11.25 o
   4   6   7        105.16        107.78         9.18 o
   5   6   7        174.95        162.97        17.35 o
   6   6   7        319.00        313.80        25.12 o
  -4   7   7         12.79         12.68        11.39 o
  -3   7   7        227.01        295.72        24.45 o
  -2   7   7        435.08        426.62        18.43 o
  -1   7   7         53.59         63.47        16.96 o
   0   7   7        175.52        187.76        10.33 o
   1   7   7        330.16        349.19        11.85 o
   2   7   7          2.92          2.64         4.80 o
   3   7   7         70.85         80.73         7.81 o
   4   7   7       1097.28       1058.01        29.93 o
   5   7   7         57.69         68.57        14.11 o
   6   7   7        574.29        543.01        31.62 o
   7   7   7        113.20        136.59        30.64 o
  -4   8   7        127.71        103.72        16.52 o
  -3   8   7        100.15         87.69        24.12 o
  -2   8   7         49.63         60.68         9.43 o
  -1   8   7         22.09         29.80         7.90 o
   0   8   7         41.62         46.48         8.14 o
   1   8   7        351.18        316.37        12.03 o
   2   8   7         78.54         80.53        13.29 o
   3   8   7       1493.80       1395.30        66.74 o
   4   8   7         26.90         27.82         7.39 o
   5   8   7        468.70        466.02        26.99 o
   6   8   7        187.76        222.25        35.70 o
  -3   9   7        254.21        314.04        56.88 o
  -2   9   7          3.69          8.98        14.67 o
  -1   9   7        153.75        168.63        13.83 o
   0   9   7         32.33         22.84         9.17 o
   1   9   7         92.08         87.58        12.35 o
   2   9   7          0.53          1.35         4.51 o
   3   9   7        353.55        290.86        15.18 o
   4   9   7         20.16         25.72         8.71 o
   5   9   7        410.25        420.72        22.25 o
   6   9   7         72.80         79.21        25.75 o
  -3  10   7         30.93          9.78        27.38 o
  -2  10   7        281.92        315.30        55.91 o
  -1  10   7        330.90        327.92        21.36 o
   0  10   7         77.12         69.14        12.78 o
   1  10   7        118.21        104.66        14.07 o
   2  10   7         15.08          7.10         9.87 o
   3  10   7         12.58          6.98         6.29 o
   4  10   7          6.13          1.84         7.60 o
   5  10   7         18.15         11.89         9.19 o
  -1  11   7          3.52          9.46        10.73 o
   0  11   7         44.51         72.53        23.31 o
   1  11   7        110.22        108.23        16.30 o
   2  11   7          7.02         16.70        16.30 o
   3  11   7          2.21          6.22        12.42 o
   4  11   7          4.46          0.00         6.47 o
   0  12   7         31.67         43.68        23.80 o
   1  12   7         22.10          9.95        12.18 o
   2  12   7          4.96          0.00        10.88 o
  -3 -11   8        278.40        306.88        18.07 o
  -2 -11   8         35.28         38.62        16.59 o
  -1 -11   8         96.44        119.93        11.96 o
   0 -11   8         73.50         76.66         8.19 o
  -4 -10   8        741.87        764.91        27.71 o
  -3 -10   8         22.05         16.93         8.62 o
  -2 -10   8        362.92        414.76        24.24 o
  -1 -10   8        135.57        141.39        10.72 o
   0 -10   8          5.17          6.35         5.20 o
   3 -10   8          1.53         18.84         7.52 o
  -5  -9   8        454.90        483.45        27.14 o
  -4  -9   8         23.79         29.29         9.52 o
  -3  -9   8        832.39        806.26        25.88 o
  -2  -9   8        127.27        128.59        15.53 o
  -1  -9   8         83.64        107.64         9.30 o
   0  -9   8        336.64        332.57        12.82 o
   1  -9   8         56.41         45.76        13.35 o
   2  -9   8         13.50          5.73        12.56 o
   3  -9   8         56.72         64.77        15.50 o
  -5  -8   8        366.22        401.53        17.90 o
  -4  -8   8        530.26        526.27        18.60 o
  -3  -8   8         64.24         53.61         8.86 o
  -2  -8   8        825.94        833.62        31.93 o
  -1  -8   8         22.12         20.63         5.47 o
   0  -8   8         10.65         12.41         4.29 o
   1  -8   8        395.99        401.47        14.26 o
   2  -8   8        223.23        235.27        10.74 o
   3  -8   8          0.83          0.00         6.10 o
   4  -8   8         13.12         13.64         8.71 o
  -6  -7   8        606.84        631.48        59.49 o
  -5  -7   8       1158.83       1216.69        33.78 o
  -4  -7   8        201.25        170.92        11.58 o
  -3  -7   8       1403.50       1367.97        30.24 o
  -2  -7   8        137.10        128.28         9.43 o
  -1  -7   8       1338.20       1266.04        31.93 o
   0  -7   8         61.17         57.83         5.30 o
   1  -7   8          3.70          4.44         5.58 o
   2  -7   8        122.51        145.27        12.23 o
   3  -7   8         56.20         63.95         8.23 o
   4  -7   8          8.49          2.38         7.50 o
  -6  -6   8        133.44        142.55        20.05 o
  -5  -6   8         33.34         22.01         7.94 o
  -4  -6   8       2751.21       2725.59        61.89 o
  -3  -6   8         39.86         38.10         5.49 o
  -2  -6   8       1214.69       1190.06        31.19 o
  -1  -6   8       2355.21       2244.14        62.76 o
   0  -6   8        694.37        710.40        23.64 o
   1  -6   8       1790.62       1798.43        40.29 o
   2  -6   8         94.21        100.55         9.46 o
   3  -6   8        193.44        207.80        12.19 o
   4  -6   8         25.92         34.45         8.47 o
   5  -6   8          7.84          4.30         9.79 o
  -6  -5   8        100.77        112.05        34.07 o
  -5  -5   8        939.98        950.69        51.45 o
  -4  -5   8        418.12        417.32        15.73 o
  -3  -5   8       1236.85       1147.45        28.80 o
  -2  -5   8       1743.79       1689.78        34.66 o
  -1  -5   8        770.30        754.16        21.85 o
   0  -5   8       1955.73       1971.33        35.46 o
   1  -5   8        631.18        616.04        17.04 o
   2  -5   8        351.73        333.65        11.92 o
   3  -5   8        543.17        552.21        19.98 o
   4  -5   8         51.41         42.44         7.95 o
   5  -5   8         40.00         40.46         9.93 o
  -6  -4   8        352.81        364.27        75.47 o
  -5  -4   8        276.93        297.99        17.46 o
  -4  -4   8       1699.70       1544.98        37.68 o
  -3  -4   8         45.62         55.93         6.23 o
  -2  -4   8        853.57        788.42        17.83 o
  -1  -4   8       1588.65       1558.57        37.92 o
   0  -4   8        119.80        107.47         5.81 o
   1  -4   8       1552.29       1549.46        26.56 o
   2  -4   8          6.65         11.59         3.19 o
   3  -4   8         43.85         50.65         7.23 o
   4  -4   8          5.38          8.03         6.92 o
   5  -4   8          0.67          0.68         7.18 o
   6  -4   8         83.28         83.15        14.08 o
  -7  -3   8        190.66        204.04        41.07 o
  -6  -3   8        267.69        303.79        40.75 o
  -5  -3   8       2238.65       2269.17        77.79 o
  -4  -3   8       2019.81       2013.77        46.80 o
  -3  -3   8       7430.42       7199.48       134.43 o
  -2  -3   8       4518.24       4614.82        89.77 o
  -1  -3   8      11064.93      12017.53       212.94 o
   0  -3   8       3159.62       2959.51        55.85 o
   1  -3   8        158.98        166.36         9.64 o
   2  -3   8       3767.48       3577.52        67.38 o
   3  -3   8         25.64         29.11         5.79 o
   4  -3   8        114.18        129.96        11.54 o
   5  -3   8         33.96         14.54         8.36 o
   6  -3   8          0.68          1.80         8.96 o
  -7  -2   8        128.76         78.89        32.60 o
  -6  -2   8        543.82        532.92        47.27 o
  -5  -2   8         38.12         42.16        12.20 o
  -4  -2   8       3885.58       3817.46        83.24 o
  -3  -2   8       2013.19       1969.02        36.03 o
  -2  -2   8       2388.03       2452.83        43.22 o
  -1  -2   8      13819.42      14553.58       265.32 o
   0  -2   8        184.03        196.84         5.49 o
   1  -2   8       2763.29       2556.47        53.52 o
   2  -2   8      11952.09      12323.05       195.08 o
   3  -2   8        290.58        283.86        10.30 o
   4  -2   8        673.08        671.27        18.90 o
   5  -2   8         44.43         37.87         7.01 o
   6  -2   8          2.82          4.99         6.51 o
   7  -2   8         65.93         62.84        12.88 o
  -7  -1   8         11.73          0.00        20.54 o
  -6  -1   8         24.85         29.68        18.42 o
  -5  -1   8        967.00        984.53        40.56 o
  -4  -1   8        358.91        367.42        12.26 o
  -3  -1   8       1331.64       1369.21        24.13 o
  -2  -1   8       1684.70       1491.13        32.31 o
  -1  -1   8        120.06        132.06         4.66 o
   0  -1   8       4991.43       4852.86        89.92 o
   1  -1   8        424.78        408.53         8.79 o
   2  -1   8       1392.29       1389.48        34.78 o
   3  -1   8        640.53        577.43        15.90 o
   4  -1   8        379.85        359.06        12.85 o
   5  -1   8        152.42        142.21        10.27 o
   6  -1   8         93.81         90.41         9.24 o
   7  -1   8         22.40         28.25        11.60 o
  -6   0   8        292.86        340.62        31.95 o
  -5   0   8          0.54          7.28         8.44 o
  -4   0   8       3063.42       3110.52        61.54 o
  -3   0   8        645.30        596.39        13.59 o
  -2   0   8       4359.40       4608.29        78.32 o
  -1   0   8       3685.26       3683.27        57.55 o
   0   0   8        951.71        983.41        18.43 o
   1   0   8       5217.78       5365.91        99.45 o
   2   0   8       3621.99       3741.31        70.37 o
   3   0   8        828.11        774.57        20.16 o
   4   0   8       1553.46       1520.18        36.18 o
   5   0   8        163.88        173.74        14.76 o
   6   0   8         36.26         53.79         8.60 o
   7   0   8         28.64         37.55        13.44 o
  -6   1   8          2.41          0.00        10.00 o
  -5   1   8       1298.52       1332.51        49.48 o
  -4   1   8       1170.83       1126.77        29.02 o
  -3   1   8       3076.48       3153.98        55.53 o
  -2   1   8       6505.82       6281.85        97.16 o
  -1   1   8         75.11         61.37         3.41 o
   0   1   8      16955.16      18619.73       280.81 o
   1   1   8       2626.03       2717.00        42.71 o
   2   1   8       7800.25       8182.41       124.88 o
   3   1   8       4206.45       4210.76        72.04 o
   4   1   8        181.76        153.15         9.03 o
   5   1   8        912.94        975.53        26.95 o
   6   1   8         70.29         63.80        10.09 o
   7   1   8          0.09          6.09        13.26 o
  -6   2   8        106.95         92.67        15.78 o
  -5   2   8         18.85         19.19         8.50 o
  -4   2   8        281.01        326.37        16.00 o
  -3   2   8       4132.94       4125.73        78.96 o
  -2   2   8         12.00         14.65         2.60 o
  -1   2   8       5581.10       5766.06       106.05 o
   0   2   8       4682.05       4963.26        76.71 o
   1   2   8       3697.13       3950.99        61.31 o
   2   2   8      10167.78      10754.00       163.59 o
   3   2   8        408.15        410.92        12.83 o
   4   2   8       1101.23       1032.07        26.58 o
   5   2   8        147.59        152.91        14.48 o
   6   2   8        162.21        181.31        21.66 o
   7   2   8         20.44         16.44        14.59 o
  -6   3   8         29.92         37.03        12.96 o
  -5   3   8        178.53        197.81        14.97 o
  -4   3   8         24.22         24.30         7.32 o
  -3   3   8        185.15        189.75         9.32 o
  -2   3   8       1406.45       1399.31        32.36 o
  -1   3   8        507.44        644.54        18.26 o
   0   3   8       1429.49       1327.17        23.70 o
   1   3   8        373.89        328.75         7.41 o
   2   3   8       1231.97       1217.60        21.03 o
   3   3   8       3345.00       3417.93        59.62 o
   4   3   8         52.22         48.61         6.32 o
   5   3   8        420.31        432.76        23.81 o
   6   3   8        195.90        164.17        18.25 o
   7   3   8         21.41         29.23        15.72 o
  -6   4   8         98.22         67.75        11.71 o
  -5   4   8         19.59         19.22         8.27 o
  -4   4   8       1981.55       1877.52        50.69 o
  -3   4   8       1358.80       1317.34        36.94 o
  -2   4   8          4.93          3.13         3.71 o
  -1   4   8       6714.04       6787.79       139.40 o
   0   4   8       1494.95       1626.57        32.62 o
   1   4   8       3792.53       3752.95        64.38 o
   2   4   8       3672.49       3903.54        73.52 o
   3   4   8        190.26        175.33         8.45 o
   4   4   8       2382.52       2301.74        52.63 o
   5   4   8         62.82         56.91        12.68 o
   6   4   8        210.86        249.62        21.11 o
   7   4   8          7.61          7.70        13.67 o
  -5   5   8          2.58         10.24         7.69 o
  -4   5   8        836.30        836.89        39.06 o
  -3   5   8         40.10         46.60         6.17 o
  -2   5   8       4121.59       3814.74        86.70 o
  -1   5   8       1151.77       1096.04        26.50 o
   0   5   8       3702.40       3463.27        73.46 o
   1   5   8       6128.93       6186.15       115.69 o
   2   5   8        569.02        547.00        13.95 o
   3   5   8       7560.78       7641.27       157.83 o
   4   5   8        173.76        185.73        10.80 o
   5   5   8        937.19        988.34        41.53 o
   6   5   8        236.09        229.14        35.86 o
   7   5   8          5.64          0.00        23.80 o
  -5   6   8         28.47         20.84        13.81 o
  -4   6   8         47.76         42.32        11.05 o
  -3   6   8        619.14        631.44        22.99 o
  -2   6   8         26.86         32.10         5.05 o
  -1   6   8        853.56        838.89        28.40 o
   0   6   8       1325.01       1201.95        30.07 o
   1   6   8        781.18        714.86        19.25 o
   2   6   8       3303.59       3467.15        97.05 o
   3   6   8        277.98        276.97        11.71 o
   4   6   8       2266.70       2223.74        51.34 o
   5   6   8        467.67        513.17        45.46 o
   6   6   8         13.40         34.86        22.66 o
  -4   7   8         89.19        124.23        23.31 o
  -3   7   8        127.38        128.73        15.48 o
  -2   7   8       1141.07       1091.31        34.14 o
  -1   7   8         12.00         10.95         3.32 o
   0   7   8        789.18        758.03        23.67 o
   1   7   8       1907.50       1864.50        42.41 o
   2   7   8        677.29        626.97        21.02 o
   3   7   8       2923.33       2794.82        62.29 o
   4   7   8        404.15        422.21        16.43 o
   5   7   8        283.08        331.91        30.64 o
   6   7   8        355.23        340.00        54.44 o
  -4   8   8         83.93        111.21        17.06 o
  -3   8   8        212.88        185.73        23.15 o
  -2   8   8        100.95         91.51        10.73 o
  -1   8   8        688.33        648.59        24.05 o
   0   8   8        444.04        420.82        18.52 o
   1   8   8         36.10         33.20         5.49 o
   2   8   8       2237.44       2020.49        52.57 o
   3   8   8         11.87          6.89         6.99 o
   4   8   8       1320.48       1345.87        35.07 o
   5   8   8        279.02        283.23        22.19 o
   6   8   8        106.63        113.36        18.53 o
  -3   9   8          0.78          0.00        10.66 o
  -2   9   8         96.35        110.62        15.57 o
  -1   9   8        264.47        254.42        16.14 o
   0   9   8        214.34        217.37        17.72 o
   1   9   8       1225.96       1101.92        41.79 o
   2   9   8          9.04          6.66         5.46 o
   3   9   8       1812.34       1765.93        48.65 o
   4   9   8        884.34        853.59        36.78 o
   5   9   8        311.33        289.23        19.62 o
   6   9   8        485.71        419.51        44.66 o
  -2  10   8          2.86          3.49        10.30 o
  -1  10   8          6.49          7.55         9.55 o
   0  10   8        326.96        332.93        21.93 o
   1  10   8          2.46          0.00         9.27 o
   2  10   8        596.13        529.21        29.01 o
   3  10   8        564.39        516.64        19.69 o
   4  10   8        752.83        728.44        26.58 o
   5  10   8        184.55        186.84        19.60 o
  -1  11   8          6.00          1.86        10.95 o
   0  11   8          6.46         11.34        10.95 o
   1  11   8        343.31        286.77        21.85 o
   2  11   8          9.73          5.07        10.66 o
   3  11   8        230.86        254.82        30.81 o
   4  11   8        202.25        193.86        13.28 o
   1  12   8          4.76         17.28        21.52 o
   2  12   8        345.87        290.42        32.92 o
  -3 -11   9          4.26          0.00        18.91 o
  -2 -11   9        269.73        261.85        15.89 o
  -1 -11   9         38.65         57.81        16.39 o
   0 -11   9        196.53        178.99        21.07 o
  -4 -10   9          0.41          9.33         9.34 o
  -3 -10   9         17.27          6.20         8.39 o
  -2 -10   9         54.71         82.23        10.25 o
  -1 -10   9         65.46         85.60        13.83 o
   0 -10   9         29.78         30.80        14.20 o
  -5  -9   9          0.33          2.74         6.88 o
  -4  -9   9         17.74          7.52         9.26 o
  -3  -9   9         59.41         57.36        14.91 o
  -2  -9   9        260.34        242.83        14.06 o
  -1  -9   9         55.70         65.65        15.09 o
   0  -9   9        299.95        302.92        25.00 o
   2  -9   9          4.18          0.78        12.42 o
   3  -9   9        257.55        287.06        32.48 o
  -5  -8   9          2.89          4.34         7.50 o
  -4  -8   9         56.02         41.47         7.06 o
  -3  -8   9        298.17        269.23        14.70 o
  -2  -8   9          2.82          1.09         5.81 o
  -1  -8   9        738.47        718.61        28.96 o
   0  -8   9        540.18        521.61        23.40 o
   1  -8   9         59.80         63.28         7.73 o
   2  -8   9        660.49        717.44        20.96 o
   3  -8   9         46.95         55.13         8.02 o
   4  -8   9        194.92        216.69        25.49 o
  -5  -7   9         41.00         45.99        10.12 o
  -4  -7   9         22.87         21.48         6.81 o
  -3  -7   9          6.23          2.99         4.15 o
  -2  -7   9         73.47         68.90         8.56 o
  -1  -7   9        236.21        247.83        13.63 o
   0  -7   9          2.31          5.70         6.52 o
   1  -7   9       1469.15       1479.81        35.22 o
   2  -7   9         91.08        115.32         8.49 o
   3  -7   9        329.08        367.52        15.33 o
   4  -7   9        153.85        186.80        21.73 o
  -6  -6   9         35.08         41.11        16.46 o
  -5  -6   9        595.10        655.54        26.40 o
  -4  -6   9          1.41          5.26         6.37 o
  -3  -6   9        309.89        318.12        15.53 o
  -2  -6   9          2.26          2.13         4.89 o
  -1  -6   9         41.36         47.53         6.45 o
   0  -6   9         32.93         40.25         7.35 o
   1  -6   9         16.31         10.84         5.97 o
   2  -6   9        451.37        468.98        30.30 o
   3  -6   9          5.88         17.03         6.28 o
   4  -6   9        164.08        177.19        14.55 o
   5  -6   9        271.65        303.64        19.88 o
  -6  -5   9        532.22        560.18        61.43 o
  -5  -5   9         51.27         47.02        10.90 o
  -4  -5   9        183.43        208.27        11.91 o
  -3  -5   9        617.43        570.93        17.58 o
  -2  -5   9         16.40         22.63         3.90 o
  -1  -5   9        635.27        617.73        22.56 o
   0  -5   9       1167.30       1226.48        23.38 o
   1  -5   9       1255.24       1305.77        23.22 o
   2  -5   9         75.84         70.60         8.56 o
   3  -5   9        723.94        713.52        36.50 o
   4  -5   9        132.00        127.21        10.90 o
   5  -5   9         58.74         59.75        10.41 o
  -6  -4   9         27.15         18.81        16.30 o
  -5  -4   9        224.09        196.28        15.27 o
  -4  -4   9        252.54        206.57        11.84 o
  -3  -4   9         78.51         79.88         7.37 o
  -2  -4   9        667.09        670.55        20.71 o
  -1  -4   9        993.78        991.25        37.83 o
   0  -4   9        376.23        318.39         8.68 o
   1  -4   9         29.34         36.01         2.88 o
   2  -4   9        604.24        578.53        15.55 o
   3  -4   9        441.24        389.46        15.96 o
   4  -4   9        531.15        525.06        26.57 o
   5  -4   9        503.51        546.23        21.72 o
   6  -4   9          0.06          3.42         9.53 o
  -7  -3   9         79.14        151.26        39.44 o
  -6  -3   9        678.78        709.16        38.24 o
  -5  -3   9         26.61         18.24        17.44 o
  -4  -3   9       1174.21       1137.23        29.59 o
  -3  -3   9         65.03         80.52         6.08 o
  -2  -3   9        237.38        232.60         8.92 o
  -1  -3   9        287.06        320.80         8.21 o
   0  -3   9         90.13         76.70         4.33 o
   1  -3   9        255.47        237.75         6.67 o
   2  -3   9        210.72        157.48         7.34 o
   3  -3   9         12.27          9.47         5.56 o
   4  -3   9       1007.61        939.23        30.46 o
   5  -3   9         11.35         11.61         7.85 o
   6  -3   9        167.84        169.45        16.18 o
  -7  -2   9        582.94        564.54        58.68 o
  -6  -2   9         22.43         33.90        24.45 o
  -5  -2   9        636.72        707.09        34.16 o
  -4  -2   9         37.23         42.14         8.33 o
  -3  -2   9         16.06         15.92         4.18 o
  -2  -2   9       1033.16       1109.24        23.86 o
  -1  -2   9        818.25        953.65        23.22 o
   0  -2   9          4.12          5.11         1.63 o
   1  -2   9        153.78        184.54         6.09 o
   2  -2   9        101.84        121.35         4.68 o
   3  -2   9         43.73         47.17         3.69 o
   4  -2   9         50.65         53.08         5.74 o
   5  -2   9        471.18        466.60        16.50 o
   6  -2   9         16.91         24.57         7.35 o
  -7  -1   9          2.25         18.91        20.21 o
  -6  -1   9        583.03        656.51       122.90 o
  -5  -1   9        217.42        213.19        21.03 o
  -4  -1   9        234.32        243.28        10.25 o
  -3  -1   9        638.06        617.63        14.25 o
  -2  -1   9          1.26          0.82         2.22 o
  -1  -1   9         41.40         30.25         3.01 o
   0  -1   9         43.68         58.21         3.79 o
   1  -1   9        230.00        247.99         6.38 o
   2  -1   9       4842.05       5090.65       122.67 o
   3  -1   9        203.91        212.78         9.77 o
   4  -1   9       1682.22       1575.21        37.35 o
   5  -1   9        116.79        110.69         9.29 o
   6  -1   9        452.27        484.52        19.34 o
   7  -1   9          3.31          0.82         9.97 o
  -6   0   9         13.38         14.02        16.30 o
  -5   0   9        439.84        473.37        21.56 o
  -4   0   9        313.76        324.15        19.06 o
  -3   0   9       1361.68       1438.66        25.39 o
  -2   0   9       1664.32       1751.84        29.37 o
  -1   0   9        678.37        804.24        14.65 o
   0   0   9        305.73        296.70         7.46 o
   1   0   9        346.68        399.73        11.88 o
   2   0   9        963.81        983.39        18.85 o
   3   0   9       1477.16       1317.31        30.86 o
   4   0   9         31.46         44.35         6.82 o
   5   0   9        683.38        724.90        23.95 o
   6   0   9        127.07        136.71        11.88 o
   7   0   9        274.07        262.74        22.68 o
  -6   1   9        511.81        530.65        29.44 o
  -5   1   9        770.88        730.32        32.81 o
  -4   1   9        789.72        742.71        19.28 o
  -3   1   9       1031.07        964.03        20.07 o
  -2   1   9        127.98        210.70         6.36 o
  -1   1   9       2493.59       2698.65        43.09 o
   0   1   9          4.57          4.75         1.88 o
   1   1   9          3.94         11.28         2.00 o
   2   1   9        780.22        820.44        14.83 o
   3   1   9         42.98         35.64         3.72 o
   4   1   9        778.17        675.09        19.48 o
   5   1   9         19.97         25.16         6.81 o
   6   1   9        188.31        227.92        16.40 o
   7   1   9        237.32        287.51        24.65 o
  -6   2   9         79.37         75.43        35.70 o
  -5   2   9        233.99        249.22        31.13 o
  -4   2   9       1096.23        988.14        35.46 o
  -3   2   9        215.85        230.23        11.23 o
  -2   2   9       3045.15       2903.28        51.13 o
  -1   2   9        605.23        685.60        13.08 o
   0   2   9       1380.67       1470.33        23.14 o
   1   2   9       1137.64       1216.36        23.21 o
   2   2   9         27.87         52.21         4.45 o
   3   2   9         25.35         22.93         3.29 o
   4   2   9         18.25         35.63         7.01 o
   5   2   9         98.66         98.44        10.73 o
   6   2   9          2.78          3.49        10.37 o
   7   2   9          2.67          5.87        13.92 o
  -6   3   9        285.54        335.62        50.69 o
  -5   3   9        253.99        254.77        16.61 o
  -4   3   9        252.07        232.79        14.12 o
  -3   3   9       2225.84       2170.45        48.79 o
  -2   3   9         96.48        107.71         6.96 o
  -1   3   9       2891.44       2975.92        51.76 o
   0   3   9        101.58        100.42         4.01 o
   1   3   9        264.42        326.90         7.64 o
   2   3   9          0.29          1.87         2.28 o
   3   3   9          0.01          1.90         2.69 o
   4   3   9        172.62        160.14        10.22 o
   5   3   9          1.00          0.00         8.29 o
   6   3   9        639.36        642.24        37.98 o
   7   3   9         65.04         71.97        23.47 o
  -6   4   9         98.93         81.50        29.01 o
  -5   4   9        639.49        635.41        24.75 o
  -4   4   9        876.87        814.80        27.42 o
  -3   4   9        961.68        985.44        29.10 o
  -2   4   9        672.58        690.73        18.91 o
  -1   4   9        591.09        574.79        16.13 o
   0   4   9        793.77        753.98        17.43 o
   1   4   9       1320.79       1461.85        24.94 o
   2   4   9        335.99        350.87         8.61 o
   3   4   9         72.78         77.24         5.39 o
   4   4   9        202.92        180.68        11.99 o
   5   4   9        122.19        127.86        25.59 o
   6   4   9        442.00        437.38        36.35 o
   7   4   9         33.98         35.54        15.27 o
  -5   5   9        340.74        368.64        18.48 o
  -4   5   9          2.10         10.93         6.95 o
  -3   5   9        927.07        896.64        24.13 o
  -2   5   9         34.12         27.53         8.33 o
  -1   5   9       1642.66       1526.57        35.27 o
   0   5   9        628.25        605.00        16.82 o
   1   5   9        558.42        560.63        19.53 o
   2   5   9        732.68        755.95        26.27 o
   3   5   9        172.90        162.34         9.45 o
   4   5   9         50.96         58.76         9.24 o
   5   5   9         58.21         58.63        13.68 o
   6   5   9          3.36         10.43        21.52 o
   7   5   9         93.10         53.46        26.08 o
  -5   6   9        215.52        225.35        17.10 o
  -4   6   9        468.44        394.37        17.06 o
  -3   6   9         29.72         38.47         7.13 o
  -2   6   9        214.40        208.83         9.75 o
  -1   6   9       2025.56       1879.08        53.12 o
   0   6   9         82.10         85.53         6.61 o
   1   6   9        798.20        826.83        26.17 o
   2   6   9        370.38        370.23        12.17 o
   3   6   9        108.63        128.58         9.04 o
   4   6   9         16.88         11.12         6.43 o
   5   6   9          0.56          3.06        11.00 o
   6   6   9         57.80         68.63        17.23 o
  -4   7   9         18.18         10.15        11.45 o
  -3   7   9        451.44        482.02        26.47 o
  -2   7   9        373.27        346.12        13.36 o
  -1   7   9        783.64        763.25        38.91 o
   0   7   9       1298.94       1192.58        39.98 o
   1   7   9        227.68        200.81        10.88 o
   2   7   9        958.87        932.66        33.22 o
   3   7   9        684.66        653.63        28.84 o
   4   7   9        289.27        254.87        21.93 o
   5   7   9         47.08         57.43        21.68 o
   6   7   9          7.75          9.93        13.69 o
  -4   8   9        269.41        318.60        26.04 o
  -3   8   9          8.71         11.37        10.76 o
  -2   8   9        798.67        793.41        28.44 o
  -1   8   9        543.28        492.87        20.81 o
   0   8   9        487.04        443.28        15.10 o
   1   8   9       1029.25        929.20        27.41 o
   2   8   9         20.86         13.51         6.29 o
   3   8   9        471.72        442.48        19.08 o
   4   8   9          9.41          3.80         6.81 o
   5   8   9         34.81         30.85        13.27 o
   6   8   9         23.31         15.37        14.53 o
  -3   9   9        390.83        419.60        26.77 o
  -2   9   9        232.69        232.49        24.38 o
  -1   9   9        220.61        241.96        16.10 o
   0   9   9       1617.53       1495.70        92.73 o
   1   9   9         90.44         82.83        12.84 o
   2   9   9        686.54        694.36        23.22 o
   3   9   9        156.06        149.77        12.61 o
   4   9   9          4.18          1.74         8.01 o
   5   9   9         64.81         70.74        18.91 o
   6   9   9         13.27          9.45        20.86 o
  -2  10   9         28.65         27.23        12.53 o
  -1  10   9        491.71        531.09        27.40 o
   0  10   9         22.60         31.62        11.45 o
   1  10   9        219.49        225.05        20.86 o
   2  10   9        309.77        298.49        21.92 o
   3  10   9         15.79         30.86        11.55 o
   4  10   9         35.76         43.99        13.60 o
   5  10   9          0.74          0.00        11.74 o
  -1  11   9        299.79        320.95        22.47 o
   0  11   9        301.07        291.85        23.63 o
   1  11   9         21.87         29.43        17.93 o
   2  11   9        579.48        593.49        31.02 o
   3  11   9         13.39         29.70        14.12 o
   4  11   9         18.64         15.43         8.07 o
  -3 -11  10        627.05        640.50        58.03 o
  -2 -11  10         93.69        112.86        12.02 o
  -1 -11  10        134.69        133.61        11.97 o
   0 -11  10        275.02        333.87        38.63 o
  -4 -10  10        204.86        194.05        18.60 o
  -3 -10  10         35.16         40.06         9.76 o
  -2 -10  10        269.35        267.73        15.05 o
  -1 -10  10        111.45        124.43        10.61 o
   0 -10  10         11.42          5.36         5.62 o
  -5  -9  10        224.99        213.09        13.35 o
  -4  -9  10         16.83         21.00        10.42 o
  -3  -9  10        625.34        650.92        23.33 o
  -2  -9  10        138.61        162.76        12.29 o
  -1  -9  10        417.92        418.75        23.80 o
   0  -9  10        427.37        470.73        16.16 o
   1  -9  10         40.24         24.68        14.83 o
   2  -9  10        161.29        190.89        40.08 o
   3  -9  10        110.80        112.44        16.51 o
  -5  -8  10          3.43          4.19         7.26 o
  -4  -8  10       1645.22       1628.21        44.75 o
  -3  -8  10        204.17        224.45        16.89 o
  -2  -8  10        298.38        303.73        14.25 o
  -1  -8  10       1376.00       1369.25        35.14 o
   0  -8  10        105.72        105.76         7.60 o
   1  -8  10        426.04        446.75        18.89 o
   2  -8  10         29.83         31.88         5.68 o
   3  -8  10         67.89         84.91        29.00 o
   4  -8  10         21.02         35.88         9.61 o
  -5  -7  10        498.10        475.40        19.73 o
  -4  -7  10         66.34         93.95         9.39 o
  -3  -7  10       1419.50       1363.78        33.34 o
  -2  -7  10        975.97        938.22        26.34 o
  -1  -7  10        254.16        277.08        12.11 o
   0  -7  10       1726.38       1650.57        44.28 o
   1  -7  10         56.96         57.74         6.90 o
   2  -7  10        692.14        721.77        21.44 o
   3  -7  10        185.63        221.37        12.44 o
   4  -7  10         25.36         48.98        21.23 o
  -6  -6  10         79.21         70.26        17.38 o
  -5  -6  10         14.07         18.82         8.40 o
  -4  -6  10        875.77        797.03        23.91 o
  -3  -6  10       1052.23       1059.80        27.37 o
  -2  -6  10        929.84        859.39        24.22 o
  -1  -6  10       1503.39       1406.75        34.64 o
   0  -6  10         18.04         24.97         5.79 o
   1  -6  10        931.20        914.71        20.10 o
   2  -6  10        519.48        501.81        16.74 o
   3  -6  10         61.37         72.25        12.04 o
   4  -6  10        425.92        423.40        17.82 o
   5  -6  10         26.68         27.00        10.52 o
  -6  -5  10         50.05         20.94        14.64 o
  -5  -5  10        997.34        947.87        33.61 o
  -4  -5  10         48.19         38.12         7.44 o
  -3  -5  10       2991.81       2835.91        77.16 o
  -2  -5  10        669.64        594.56        16.50 o
  -1  -5  10        115.34         93.99        10.12 o
   0  -5  10       1425.34       1259.35        27.34 o
   1  -5  10        477.11        488.92        11.47 o
   2  -5  10        814.54        753.78        29.78 o
   3  -5  10        412.85        394.50        21.11 o
   4  -5  10         23.43         42.00         9.07 o
   5  -5  10        136.74        154.18        13.46 o
  -6  -4  10        231.29        196.87        22.76 o
  -5  -4  10          0.12          0.00         8.72 o
  -4  -4  10       1373.72       1320.04        33.85 o
  -3  -4  10       1592.40       1483.29        35.72 o
  -2  -4  10        160.80        150.75         6.84 o
  -1  -4  10       6532.18       6481.84       108.33 o
   0  -4  10        334.75        306.85         9.04 o
   1  -4  10       3269.88       3229.98        57.06 o
   2  -4  10       1524.42       1397.55        30.71 o
   3  -4  10       1683.94       1662.93        46.66 o
   4  -4  10        820.19        816.02        28.34 o
   5  -4  10         14.79         11.83         8.22 o
   6  -4  10         35.80         60.99        12.21 o
  -6  -3  10          0.33          8.38        12.24 o
  -5  -3  10        156.47        167.19        20.68 o
  -4  -3  10        104.82        125.55         9.68 o
  -3  -3  10       1149.18       1166.43        29.07 o
  -2  -3  10       3154.57       3052.38        62.11 o
  -1  -3  10        238.34        263.11        11.84 o
   0  -3  10       7315.17       7349.27       153.56 o
   1  -3  10       2739.56       2620.85        46.81 o
   2  -3  10       1632.79       1576.40        33.68 o
   3  -3  10       4383.99       4253.83       107.04 o
   4  -3  10          2.67          0.00         5.98 o
   5  -3  10        310.68        348.94        19.17 o
   6  -3  10         65.93         53.92        12.06 o
  -6  -2  10         67.42         96.17        29.66 o
  -5  -2  10         39.26         44.44        13.92 o
  -4  -2  10       1136.86       1035.98        33.11 o
  -3  -2  10        453.62        461.26        13.12 o
  -2  -2  10        205.73        217.19         7.64 o
  -1  -2  10       2248.24       2064.50        40.77 o
   0  -2  10        507.36        482.02        18.99 o
   1  -2  10       2484.25       2437.30        36.63 o
   2  -2  10       1683.69       1553.70        45.70 o
   3  -2  10       1400.48       1351.15        40.53 o
   4  -2  10        520.89        502.68        15.60 o
   5  -2  10        231.60        221.38        11.56 o
   6  -2  10         22.50         30.06         6.99 o
  -6  -1  10        102.27        108.29        22.17 o
  -5  -1  10         56.69         44.60        13.47 o
  -4  -1  10        264.88        268.77        11.09 o
  -3  -1  10        897.73        953.69        20.01 o
  -2  -1  10       3336.10       3329.30        53.03 o
  -1  -1  10        269.40        280.23         7.65 o
   0  -1  10       6657.47       6666.81       123.63 o
   1  -1  10       1568.96       1354.89        29.24 o
   2  -1  10       4759.48       4863.32        82.06 o
   3  -1  10       1992.00       1776.41        47.51 o
   4  -1  10         17.73         19.18         5.42 o
   5  -1  10        707.11        653.37        22.54 o
   6  -1  10         80.17         68.78         8.53 o
   7  -1  10         37.12         51.92        12.15 o
  -6   0  10         22.52         32.27        18.26 o
  -5   0  10         40.36         52.65        10.92 o
  -4   0  10        239.67        252.11        13.69 o
  -3   0  10       1663.17       1714.16        29.80 o
  -2   0  10          6.50          2.80         2.48 o
  -1   0  10       4975.74       5034.72        78.28 o
   0   0  10       4664.07       4580.40        71.28 o
   1   0  10       4365.42       4505.07        76.57 o
   2   0  10       4081.19       3926.81        67.57 o
   3   0  10        232.74        236.68        14.30 o
   4   0  10       1475.38       1431.67        34.72 o
   5   0  10        748.14        701.60        21.83 o
   6   0  10        289.74        330.02        16.32 o
   7   0  10        415.34        344.12        70.58 o
  -6   1  10          7.84         27.71        16.30 o
  -5   1  10          4.61          8.28        10.59 o
  -4   1  10         79.63         79.22         9.46 o
  -3   1  10         24.29         26.69         4.20 o
  -2   1  10       1840.14       1933.08        32.43 o
  -1   1  10       2550.89       2695.40        43.27 o
   0   1  10       1699.24       1688.22        27.97 o
   1   1  10       5719.14       5938.89        91.58 o
   2   1  10         95.66        117.48         4.63 o
   3   1  10       5492.49       5349.34       100.74 o
   4   1  10        374.62        387.32        17.67 o
   5   1  10        616.81        591.72        19.75 o
   6   1  10        555.47        565.62        28.94 o
   7   1  10         17.88         19.19        14.21 o
  -6   2  10          0.01          0.00        12.52 o
  -5   2  10          0.36          7.79        10.61 o
  -4   2  10        129.79        157.18        12.72 o
  -3   2  10         80.93         83.80         9.32 o
  -2   2  10          0.18          4.55         2.82 o
  -1   2  10       3635.78       3902.76        65.96 o
   0   2  10        260.26        379.17         7.82 o
   1   2  10        297.53        262.72         6.68 o
   2   2  10       4246.07       4299.27        67.28 o
   3   2  10         65.10         76.15         8.07 o
   4   2  10       1849.73       1747.13        41.17 o
   5   2  10        623.20        609.23        22.44 o
   6   2  10        262.98        293.07        30.64 o
   7   2  10        172.30        178.01        22.11 o
  -6   3  10         29.14         18.91        28.36 o
  -5   3  10         53.61         37.97         9.80 o
  -4   3  10        471.14        487.78        22.16 o
  -3   3  10       1712.50       1676.58        39.48 o
  -2   3  10       2052.05       1952.62        65.16 o
  -1   3  10       1268.48       1182.14        26.80 o
   0   3  10       4364.91       4559.49        71.36 o
   1   3  10       7900.65       8494.69       130.16 o
   2   3  10        416.75        456.80        10.05 o
   3   3  10       3219.50       3347.90        58.42 o
   4   3  10        252.01        224.60         9.69 o
   5   3  10       1432.47       1439.15        52.88 o
   6   3  10        791.35        746.20        35.38 o
   7   3  10         56.86         74.92        18.63 o
  -5   4  10         26.15         26.75         9.65 o
  -4   4  10         75.08         87.78        10.30 o
  -3   4  10        167.44        189.97        10.69 o
  -2   4  10          4.83          5.98         4.47 o
  -1   4  10         78.58         91.54         7.86 o
   0   4  10       3450.32       3457.54        65.33 o
   1   4  10         50.56         75.94         5.80 o
   2   4  10       5904.99       6281.81        97.73 o
   3   4  10        855.66        831.33        17.95 o
   4   4  10       2600.27       2690.16        69.84 o
   5   4  10       2113.37       2110.30        72.50 o
   6   4  10         94.46        105.80        16.28 o
   7   4  10        659.45        730.60        38.52 o
  -5   5  10          4.72          6.98         8.31 o
  -4   5  10        287.50        306.41        16.29 o
  -3   5  10        339.93        308.01        21.83 o
  -2   5  10        366.93        384.66        13.75 o
  -1   5  10         17.54         18.51         4.80 o
   0   5  10          7.25          6.48         3.98 o
   1   5  10       1797.82       1830.63        62.75 o
   2   5  10        368.12        338.46        10.66 o
   3   5  10       2034.91       2018.09        54.06 o
   4   5  10        313.66        303.11        16.00 o
   5   5  10        470.54        466.97        26.59 o
   6   5  10        522.59        537.81        49.22 o
   7   5  10        136.51        110.84        36.18 o
  -5   6  10         47.37         57.46         8.71 o
  -4   6  10         33.38         10.77         7.13 o
  -3   6  10          4.37          7.13         6.45 o
  -2   6  10         12.59          9.94         5.11 o
  -1   6  10        990.09        937.67        24.47 o
   0   6  10        338.11        291.98        17.67 o
   1   6  10         56.15         63.23         6.59 o
   2   6  10       2808.01       2865.30        56.84 o
   3   6  10        254.73        247.22        16.00 o
   4   6  10       1132.99       1117.49        35.49 o
   5   6  10        989.48        975.91        41.37 o
   6   6  10         56.43         57.37        23.15 o
  -4   7  10          9.17          7.95        12.66 o
  -3   7  10          1.07          4.30         8.16 o
  -2   7  10          8.90         17.49         9.50 o
  -1   7  10       1054.02        970.93        62.46 o
   0   7  10         58.99         73.81         6.78 o
   1   7  10       1306.25       1210.74        30.26 o
   2   7  10        750.91        711.70        23.78 o
   3   7  10       1802.96       1724.62        41.84 o
   4   7  10        434.19        479.01        17.79 o
   5   7  10        308.39        341.04        24.25 o
   6   7  10        872.68        962.34        44.44 o
  -4   8  10          9.86          0.98        14.34 o
  -3   8  10        108.98        122.43        22.49 o
  -2   8  10         78.23         76.98        11.08 o
  -1   8  10        113.94        127.99        14.55 o
   0   8  10        784.52        750.29        35.69 o
   1   8  10          0.89          0.93         5.25 o
   2   8  10        435.72        432.22        17.77 o
   3   8  10         91.04        110.09        11.29 o
   4   8  10          5.65          4.65         7.85 o
   5   8  10        893.87        931.81        40.51 o
   6   8  10        237.58        240.80        24.12 o
  -3   9  10        103.94         98.92        22.00 o
  -2   9  10          2.55          0.68         8.58 o
  -1   9  10         54.06         48.77        10.28 o
   0   9  10         11.66          7.36         9.55 o
   1   9  10          5.69          2.48         4.95 o
   2   9  10         67.15         73.83         9.03 o
   3   9  10         12.55          8.38         7.56 o
   4   9  10        509.23        503.05        22.29 o
   5   9  10          1.02          0.00        14.34 o
   6   9  10        221.01        239.89        40.75 o
  -2  10  10          1.01          1.85        10.79 o
  -1  10  10        174.85        162.66        17.69 o
   0  10  10         32.41         21.52        12.06 o
   1  10  10          2.51          5.05        10.24 o
   2  10  10        201.26        199.40        11.22 o
   3  10  10        165.07        169.59        16.18 o
   4  10  10         74.90         80.75        15.50 o
   5  10  10        445.07        474.93        46.94 o
  -1  11  10         14.31          3.03        10.80 o
   0  11  10         12.59         27.93        12.39 o
   1  11  10         59.88         52.42        13.81 o
   2  11  10        323.61        302.37        24.35 o
   3  11  10        184.58        175.03        24.19 o
   4  11  10        212.42        219.04        15.05 o
  -2 -11  11          3.58          0.00        17.93 o
  -1 -11  11          0.34          2.45         8.27 o
   0 -11  11          0.48          1.81         6.33 o
  -3 -10  11          6.08         21.21         9.74 o
  -2 -10  11        256.33        235.21        14.93 o
  -1 -10  11         35.62         43.41         9.94 o
   0 -10  11          3.01          7.68         5.61 o
  -5  -9  11          1.27          0.00        16.30 o
  -4  -9  11         80.71         89.59        13.86 o
  -3  -9  11         48.16         41.94        10.29 o
  -2  -9  11          2.78          6.84         7.42 o
  -1  -9  11         16.09         10.72         6.51 o
   0  -9  11         24.57         23.13         6.78 o
   1  -9  11        242.05        298.52        34.07 o
   2  -9  11          5.91          6.85        19.89 o
   3  -9  11        157.45        171.80        14.06 o
  -5  -8  11        388.17        387.77        27.57 o
  -4  -8  11          1.53          0.40         5.48 o
  -3  -8  11        130.15        149.48        14.01 o
  -2  -8  11         90.11         80.72        10.68 o
  -1  -8  11          3.23          2.93         5.83 o
   0  -8  11         72.61         91.72         8.05 o
   1  -8  11          1.08          2.82         3.80 o
   2  -8  11        145.89        162.55        12.16 o
   3  -8  11         39.47         53.74        16.74 o
   4  -8  11          1.85          7.03         8.96 o
  -5  -7  11         29.46         13.72         8.75 o
  -4  -7  11        490.13        476.69        17.90 o
  -3  -7  11        526.00        557.90        23.10 o
  -2  -7  11        441.79        450.14        16.83 o
  -1  -7  11        322.47        327.51        14.30 o
   0  -7  11        206.16        204.94        12.33 o
   1  -7  11        212.91        219.93        13.88 o
   2  -7  11          1.73          1.51         4.84 o
   3  -7  11         84.80         81.65         9.10 o
   4  -7  11         22.04         10.62         8.91 o
  -6  -6  11         18.08         19.80        15.16 o
  -5  -6  11        452.22        500.34        20.02 o
  -4  -6  11        524.92        531.24        19.01 o
  -3  -6  11         40.22         32.33         6.00 o
  -2  -6  11       1934.85       1762.30        48.92 o
  -1  -6  11        186.25        156.18        10.39 o
   0  -6  11        243.41        248.19        11.26 o
   1  -6  11        140.00        141.78         8.48 o
   2  -6  11        254.58        253.06        11.91 o
   3  -6  11         20.65         30.58         7.25 o
   4  -6  11         56.81         55.03         9.15 o
   5  -6  11         17.73         26.46        11.12 o
  -6  -5  11        494.03        499.45        33.19 o
  -5  -5  11         19.07          8.44         9.94 o
  -4  -5  11        813.38        830.66        24.60 o
  -3  -5  11         23.00         31.62         6.16 o
  -2  -5  11        969.43        908.66        23.23 o
  -1  -5  11         83.94         84.19         6.75 o
   0  -5  11          6.68          6.69         3.80 o
   1  -5  11          0.97          4.63         3.69 o
   2  -5  11         47.56         42.94         6.35 o
   3  -5  11         35.90         36.84         7.33 o
   4  -5  11        302.90        304.33        16.77 o
   5  -5  11        105.88         89.49        11.50 o
  -6  -4  11          0.40          1.13        13.23 o
  -5  -4  11       1661.03       1706.54        51.46 o
  -4  -4  11        682.32        690.55        21.77 o
  -3  -4  11        300.44        268.05        16.65 o
  -2  -4  11       3434.13       3365.65        65.20 o
  -1  -4  11        108.22        104.37         5.07 o
   0  -4  11       2121.48       2054.61        46.78 o
   1  -4  11          3.78          3.88         3.16 o
   2  -4  11        287.39        275.19        12.33 o
   3  -4  11          1.48          2.07         5.92 o
   4  -4  11         62.80         58.05        10.21 o
   5  -4  11        194.75        193.10        16.41 o
   6  -4  11         11.62         11.46        10.12 o
  -6  -3  11        836.14        943.19        63.40 o
  -5  -3  11       1129.33       1085.89        36.36 o
  -4  -3  11        395.87        381.60        19.36 o
  -3  -3  11       2761.14       2662.23        59.40 o
  -2  -3  11        102.52        118.91         6.56 o
  -1  -3  11       2089.11       1968.99        57.69 o
   0  -3  11       1394.21       1444.70        29.66 o
   1  -3  11         91.39         74.27         4.60 o
   2  -3  11         10.84         10.46         4.31 o
   3  -3  11       2092.58       1946.52        68.98 o
   4  -3  11        364.57        318.75        16.43 o
   5  -3  11         29.32         34.73        10.11 o
   6  -3  11          2.83         13.13         9.78 o
  -6  -2  11         50.83         54.11        27.06 o
  -5  -2  11        768.23        822.58        50.19 o
  -4  -2  11        469.79        449.96        25.15 o
  -3  -2  11         84.62        105.34         7.22 o
  -2  -2  11       1634.39       1496.29        31.30 o
  -1  -2  11        919.74        877.52        19.57 o
   0  -2  11        149.70        151.66         8.20 o
   1  -2  11        943.35        945.83        18.19 o
   2  -2  11          6.16          6.29         1.90 o
   3  -2  11         60.34         57.25         4.33 o
   4  -2  11        150.29        151.23         8.65 o
   5  -2  11        215.21        203.85        10.98 o
   6  -2  11          3.71          4.87         5.93 o
  -5  -1  11        182.91        175.67        30.32 o
  -4  -1  11        952.50        977.82        24.19 o
  -3  -1  11       3354.06       3470.73        61.30 o
  -2  -1  11        422.13        399.69        10.45 o
  -1  -1  11       7729.26       8238.24       137.61 o
   0  -1  11        146.34        165.91         6.35 o
   1  -1  11       2638.23       2724.48        44.36 o
   2  -1  11        633.30        634.94        15.31 o
   3  -1  11        237.77        240.77        10.45 o
   4  -1  11         67.07         59.79         6.72 o
   5  -1  11         84.01         75.75         8.32 o
   6  -1  11         14.25         15.84         7.25 o
   7  -1  11         71.97         72.77        14.66 o
  -6   0  11        268.43        235.00        30.64 o
  -5   0  11        955.22        942.85        39.19 o
  -4   0  11       3561.58       3454.35        77.86 o
  -3   0  11          8.32         12.18         4.28 o
  -2   0  11       5806.07       5772.97        90.07 o
  -1   0  11        374.96        344.72         8.29 o
   0   0  11       2885.66       2709.49        43.38 o
   1   0  11       4665.19       4816.63        76.38 o
   2   0  11        447.68        417.86        10.18 o
   3   0  11       1332.71       1211.33        29.20 o
   4   0  11          4.68          8.26         5.69 o
   5   0  11         52.20         79.46        11.86 o
   6   0  11          0.28          8.04         7.67 o
   7   0  11          2.45         51.51        29.34 o
  -6   1  11        139.72        140.50        24.45 o
  -5   1  11        631.87        669.11        31.74 o
  -4   1  11         53.95         67.72         9.32 o
  -3   1  11       2310.75       2330.52        44.97 o
  -2   1  11       1355.24       1311.87        23.35 o
  -1   1  11       2367.08       2235.20        36.69 o
   0   1  11       4199.44       4176.82        61.76 o
   1   1  11        262.79        289.44         9.83 o
   2   1  11       3103.17       2984.66        47.67 o
   3   1  11       1451.06       1348.95        28.44 o
   4   1  11         83.58         87.12         9.13 o
   5   1  11         73.61         75.22         8.71 o
   6   1  11         35.47         39.98         9.40 o
   7   1  11         33.83         37.30        19.72 o
  -6   2  11          7.47         24.15        22.98 o
  -5   2  11        466.99        454.50        26.85 o
  -4   2  11        160.73        184.74        13.64 o
  -3   2  11        270.88        240.68        11.12 o
  -2   2  11       1498.76       1479.24        28.25 o
  -1   2  11       1116.84       1121.97        20.48 o
   0   2  11       3046.31       3233.24        48.62 o
   1   2  11       2156.93       2189.26        35.79 o
   2   2  11          2.33         10.26         3.03 o
   3   2  11         13.64         12.80         3.46 o
   4   2  11        179.23        165.11         9.67 o
   5   2  11          7.39          3.49         6.41 o
   6   2  11          0.41         11.39        11.09 o
   7   2  11        155.73        154.73        22.64 o
  -6   3  11        248.16        336.71        43.68 o
  -5   3  11        949.42        948.95        40.15 o
  -4   3  11        217.43        231.97        21.11 o
  -3   3  11       3602.36       3395.34        73.96 o
  -2   3  11        142.70        149.03         8.62 o
  -1   3  11       3685.61       3682.86        73.38 o
   0   3  11       3896.53       4204.01        66.23 o
   1   3  11       3187.24       3295.60        52.66 o
   2   3  11       3029.28       2862.76        46.37 o
   3   3  11         20.46         19.05         4.01 o
   4   3  11        335.87        314.41        12.85 o
   5   3  11         17.64         14.00        10.42 o
   6   3  11          0.44          0.00        10.07 o
   7   3  11          0.21          0.00        12.78 o
  -5   4  11          6.90         14.24         9.34 o
  -4   4  11       1140.55       1182.90        36.39 o
  -3   4  11       1480.26       1310.95        32.82 o
  -2   4  11       1633.89       1542.13        36.58 o
  -1   4  11       3769.56       3620.50        77.35 o
   0   4  11       1022.48        979.33        29.49 o
   1   4  11       7462.42       7414.64       124.92 o
   2   4  11         43.09         48.91         4.51 o
   3   4  11       2904.04       2943.35        52.79 o
   4   4  11        486.73        452.15        18.72 o
   5   4  11        206.89        196.66        18.29 o
   6   4  11        320.51        329.98        24.40 o
   7   4  11          4.62          7.37        14.56 o
  -5   5  11        186.79        178.07        14.69 o
  -4   5  11         12.09         15.64         7.79 o
  -3   5  11       1162.66       1110.70        29.26 o
  -2   5  11       1137.39       1059.93        27.43 o
  -1   5  11       1068.59       1119.82        28.13 o
   0   5  11       3145.45       3073.05        66.59 o
   1   5  11        140.58        137.44        11.19 o
   2   5  11        288.97        282.91         9.99 o
   3   5  11       1145.58       1182.62        26.82 o
   4   5  11        109.54        123.49        12.11 o
   5   5  11        842.81        786.12        42.85 o
   6   5  11         17.21         35.21        21.52 o
  -5   6  11        107.28        130.44        35.70 o
  -4   6  11        340.56        308.96        25.21 o
  -3   6  11         77.96         66.97         9.03 o
  -2   6  11        656.04        597.73        21.30 o
  -1   6  11        981.14        956.81        25.25 o
   0   6  11        419.81        376.57        14.40 o
   1   6  11       2142.86       2046.40        52.32 o
   2   6  11         20.21         20.14         5.75 o
   3   6  11        667.45        700.66        20.91 o
   4   6  11        672.79        670.97        26.47 o
   5   6  11          3.14          6.10        10.77 o
   6   6  11         81.38         50.20        21.84 o
  -4   7  11          0.21          2.18         5.04 o
  -3   7  11        461.75        471.58        29.82 o
  -2   7  11        835.93        757.65        39.00 o
  -1   7  11        707.18        711.12        28.19 o
   0   7  11       2888.39       2760.62        61.31 o
   1   7  11          4.06         11.83         5.38 o
   2   7  11       1893.70       1802.71        50.27 o
   3   7  11       1760.19       1767.95        48.47 o
   4   7  11       1041.70       1033.18        34.41 o
   5   7  11        481.54        531.70        29.80 o
   6   7  11          7.90          1.63        13.60 o
  -3   8  11        194.37        248.36        47.76 o
  -2   8  11        273.70        258.56        17.22 o
  -1   8  11       1321.09       1313.09        32.51 o
   0   8  11         75.22         69.99         7.23 o
   1   8  11       1997.44       1951.79        51.68 o
   2   8  11        736.14        761.93        25.34 o
   3   8  11       1340.17       1380.73        40.58 o
   4   8  11       1886.13       1833.38        64.05 o
   5   8  11         13.72         18.39        12.49 o
   6   8  11        261.29        257.48        25.41 o
  -3   9  11        129.49        134.96        19.29 o
  -2   9  11        223.13        218.00        17.00 o
  -1   9  11          1.08          0.00         7.96 o
   0   9  11        521.95        487.36        25.98 o
   1   9  11        213.52        209.89        12.75 o
   2   9  11        451.09        480.16        27.42 o
   3   9  11        729.60        721.76        36.29 o
   4   9  11         18.53          7.25         9.28 o
   5   9  11        544.90        622.24        44.01 o
  -2  10  11         24.38         33.58        13.29 o
  -1  10  11        323.32        295.73        21.52 o
   0  10  11         44.14         49.43        13.44 o
   1  10  11        602.59        539.23        34.39 o
   2  10  11         60.92         64.47        11.01 o
   3  10  11        488.65        473.50        21.45 o
   4  10  11        333.38        328.18        24.50 o
  -1  11  11         76.60        102.36        26.40 o
   0  11  11        483.60        542.27        30.30 o
   1  11  11        171.73        192.63        20.37 o
   2  11  11        570.05        553.07        31.86 o
   3  11  11        624.84        619.21        22.90 o
   4  11  11         65.20         63.90        16.29 o
  -2 -11  12        129.90        133.65        32.92 o
  -1 -11  12          5.64          2.72         7.32 o
   0 -11  12        107.82        139.77        19.04 o
  -3 -10  12          2.51          1.64         9.26 o
  -2 -10  12        141.05        138.57        16.79 o
  -1 -10  12        190.86        217.78        13.20 o
   0 -10  12         32.35         38.16         6.75 o
  -4  -9  12         27.16         40.40        11.84 o
  -3  -9  12        432.49        447.05        29.69 o
  -2  -9  12        709.40        701.19        33.60 o
  -1  -9  12          2.41          4.10         6.50 o
   0  -9  12        991.46       1086.13        29.53 o
   1  -9  12          1.88          4.92         7.77 o
   2  -9  12        138.46        164.92        10.76 o
   3  -9  12         40.74         52.41         8.62 o
  -5  -8  12         54.40         84.20        10.76 o
  -4  -8  12         61.20         44.02         6.10 o
  -3  -8  12        259.85        274.53        19.69 o
  -2  -8  12        143.52        141.95        19.93 o
  -1  -8  12        741.05        727.44        27.06 o
   0  -8  12        167.27        172.04        14.42 o
   1  -8  12        916.33        992.83        41.56 o
   2  -8  12        413.66        426.13        15.64 o
   3  -8  12         12.81         19.57         7.63 o
  -5  -7  12         17.88         11.77         7.92 o
  -4  -7  12         36.30         35.99         7.75 o
  -3  -7  12          9.37         12.58         8.13 o
  -2  -7  12        847.29        748.77        26.59 o
  -1  -7  12          4.81          4.35         5.78 o
   0  -7  12        695.94        671.97        32.31 o
   1  -7  12        354.96        375.49        12.89 o
   2  -7  12         91.88        100.12         9.46 o
   3  -7  12        417.76        431.05        37.08 o
   4  -7  12          0.01          1.21         8.55 o
  -5  -6  12         49.67         56.29         9.90 o
  -4  -6  12        295.74        277.05        14.77 o
  -3  -6  12        186.10        161.49        10.58 o
  -2  -6  12       1223.40       1125.42        34.85 o
  -1  -6  12        632.71        621.87        21.76 o
   0  -6  12          1.40          4.78         4.20 o
   1  -6  12       1066.64       1049.37        27.24 o
   2  -6  12        239.76        233.01        23.37 o
   3  -6  12         20.31         32.45         7.65 o
   4  -6  12        201.83        209.04        25.69 o
   5  -6  12         12.50          6.10        11.29 o
  -6  -5  12         24.84         50.68        17.37 o
  -5  -5  12        116.76        110.22        17.43 o
  -4  -5  12         68.28         86.47         9.49 o
  -3  -5  12        117.32        122.42         9.32 o
  -2  -5  12       1274.46       1210.59        29.45 o
  -1  -5  12          3.24          3.05         4.18 o
   0  -5  12       3762.73       3734.59        81.90 o
   1  -5  12        804.81        782.88        24.79 o
   2  -5  12        611.42        605.67        19.71 o
   3  -5  12        629.49        640.00        23.40 o
   4  -5  12         77.76         87.98        12.59 o
   5  -5  12        299.02        335.47        20.61 o
  -6  -4  12        136.61        206.85        35.19 o
  -5  -4  12          0.41         10.60        10.00 o
  -4  -4  12         31.82         18.90         8.19 o
  -3  -4  12        358.95        315.51        15.34 o
  -2  -4  12          2.95          4.39         3.64 o
  -1  -4  12        315.66        268.95        11.99 o
   0  -4  12       1670.39       1607.88        50.72 o
   1  -4  12        978.37        907.55        31.48 o
   2  -4  12       1645.11       1551.34        38.96 o
   3  -4  12        142.72        141.07        20.18 o
   4  -4  12       1093.72       1098.22        35.49 o
   5  -4  12        311.84        324.77        19.81 o
   6  -4  12         73.67         96.49        34.55 o
  -6  -3  12        124.67        120.84        20.44 o
  -5  -3  12          2.60          5.75         8.48 o
  -4  -3  12         61.69         94.56         9.37 o
  -3  -3  12         97.05        108.03         8.63 o
  -2  -3  12         64.30         64.95         5.71 o
  -1  -3  12          7.69          5.16         2.92 o
   0  -3  12        150.59        151.71         6.58 o
   1  -3  12       1295.63       1230.84        27.57 o
   2  -3  12        204.08        202.79         8.79 o
   3  -3  12        355.82        380.25        16.99 o
   4  -3  12         30.48         31.03         8.31 o
   5  -3  12        387.55        420.84        38.34 o
   6  -3  12        145.00        171.91        17.72 o
  -6  -2  12         28.22          0.00        21.84 o
  -5  -2  12        162.74        159.30        19.03 o
  -4  -2  12          1.66          5.04         7.64 o
  -3  -2  12         11.21         21.81         5.19 o
  -2  -2  12        109.94        117.31         6.87 o
  -1  -2  12       2483.68       2515.76        49.54 o
   0  -2  12        625.69        633.75        15.02 o
   1  -2  12        956.79        941.21        22.87 o
   2  -2  12        716.69        665.59        18.90 o
   3  -2  12         46.98         47.13         5.22 o
   4  -2  12       1499.19       1483.94        35.71 o
   5  -2  12        340.61        335.98        13.38 o
   6  -2  12        185.86        208.85        22.47 o
  -5  -1  12          0.88          0.00        17.28 o
  -4  -1  12         44.27         55.25        12.56 o
  -3  -1  12         55.51         45.82         5.11 o
  -2  -1  12        357.93        326.32         9.41 o
  -1  -1  12        836.22        812.04        20.52 o
   0  -1  12       1763.64       1758.35        35.52 o
   1  -1  12       5221.29       5503.35       114.22 o
   2  -1  12        629.35        662.13        15.60 o
   3  -1  12       1809.18       1600.74        37.17 o
   4  -1  12         84.59         72.70         8.09 o
   5  -1  12        197.19        223.91        12.42 o
   6  -1  12        314.71        326.56        23.51 o
   7  -1  12         14.78         39.17        20.42 o
  -6   0  12         65.77        119.31        23.80 o
  -5   0  12        140.77        141.11        20.05 o
  -4   0  12          0.18          0.93         5.92 o
  -3   0  12        546.34        536.82        15.33 o
  -2   0  12         16.58          8.79         3.02 o
  -1   0  12        236.03        299.07         7.82 o
   0   0  12       1231.56       1178.63        20.65 o
   1   0  12          6.05          5.43         2.41 o
   2   0  12       1950.69       1841.25        37.14 o
   3   0  12        667.00        593.21        17.21 o
   4   0  12        718.93        688.67        30.40 o
   5   0  12        780.27        718.44        22.60 o
   6   0  12          9.24         10.18         7.78 o
  -6   1  12        362.90        390.83        36.51 o
  -5   1  12         12.21         18.61        11.28 o
  -4   1  12        464.38        453.77        19.42 o
  -3   1  12        141.44        137.51         7.73 o
  -2   1  12        849.02        887.48        17.20 o
  -1   1  12         53.71         60.48         4.21 o
   0   1  12        209.03        237.28         6.30 o
   1   1  12         26.93         58.87         4.44 o
   2   1  12          0.76          9.08         4.15 o
   3   1  12        934.57        900.81        20.77 o
   4   1  12        954.22        871.41        24.01 o
   5   1  12        414.24        422.09        16.68 o
   6   1  12        282.88        287.47        15.98 o
  -6   2  12         19.59         36.13        14.48 o
  -5   2  12        277.66        281.20        21.58 o
  -4   2  12         25.78          9.83         9.83 o
  -3   2  12         29.57         36.65         6.48 o
  -2   2  12        607.01        585.22        15.33 o
  -1   2  12        540.36        574.17        12.17 o
   0   2  12        505.76        491.62         9.97 o
   1   2  12        664.90        744.48        14.46 o
   2   2  12       3008.90       3005.69        48.43 o
   3   2  12        187.28        165.42         7.32 o
   4   2  12        362.68        366.99        15.35 o
   5   2  12        388.18        359.51        15.63 o
   6   2  12         99.95        109.57        26.08 o
   7   2  12        537.75        611.35        36.42 o
  -6   3  12         74.14         46.62        26.73 o
  -5   3  12          8.00         21.73        11.75 o
  -4   3  12        849.46        789.21        31.74 o
  -3   3  12        364.10        343.07        13.77 o
  -2   3  12        317.48        290.90        11.85 o
  -1   3  12        169.87        189.81         8.56 o
   0   3  12          6.64         12.68         2.81 o
   1   3  12       1956.23       1933.53        32.55 o
   2   3  12         52.44         61.44         4.34 o
   3   3  12       1380.35       1334.92        26.48 o
   4   3  12        738.21        685.88        20.55 o
   5   3  12         84.13         67.17        13.09 o
   6   3  12        993.32        931.32        91.77 o
   7   3  12         13.54          0.00        13.21 o
  -5   4  12        156.59        128.65        25.26 o
  -4   4  12        133.23        143.02        13.09 o
  -3   4  12        245.27        243.33        14.44 o
  -2   4  12        959.98        922.76        24.79 o
  -1   4  12        805.37        785.66        26.56 o
   0   4  12        809.98        805.07        19.36 o
   1   4  12         14.71         11.73         3.25 o
   2   4  12         31.14         31.36         5.50 o
   3   4  12        629.96        574.26        15.88 o
   4   4  12         93.77        101.47        10.66 o
   5   4  12        515.72        473.89        26.03 o
   6   4  12          0.41          0.00        10.90 o
   7   4  12        274.38        309.33        35.86 o
  -5   5  12         53.81         61.50        15.65 o
  -4   5  12        182.45        172.94        19.94 o
  -3   5  12        477.95        412.40        15.90 o
  -2   5  12        706.75        715.38        21.41 o
  -1   5  12        101.06        119.84         8.66 o
   0   5  12        248.59        242.34        10.77 o
   1   5  12         36.29         49.89         6.09 o
   2   5  12        110.36         97.45        11.93 o
   3   5  12        234.83        217.58        15.54 o
   4   5  12         14.85         10.10         7.95 o
   5   5  12         35.98         43.36        20.86 o
   6   5  12        354.86        333.13        41.40 o
  -5   6  12        161.89        140.17        25.10 o
  -4   6  12         72.37         65.44         9.94 o
  -3   6  12         60.59         77.33         8.85 o
  -2   6  12         29.93         32.96         6.53 o
  -1   6  12          0.96         11.52         5.26 o
   0   6  12         23.88         26.96         6.37 o
   1   6  12        244.10        254.99        13.67 o
   2   6  12         43.81         69.51         9.19 o
   3   6  12        741.92        753.29        22.12 o
   4   6  12        120.52        113.86        13.16 o
   5   6  12        961.64        961.63        41.65 o
   6   6  12          6.51         11.08        21.52 o
  -4   7  12        315.83        321.31        25.22 o
  -3   7  12         35.31         28.91        10.55 o
  -2   7  12        457.15        443.94        33.08 o
  -1   7  12        780.59        733.07        21.41 o
   0   7  12        161.86        153.00         9.93 o
   1   7  12        174.53        167.64        10.51 o
   2   7  12        155.21        147.35        11.82 o
   3   7  12        107.55        122.56        22.50 o
   4   7  12        257.32        277.85        16.97 o
   5   7  12         21.52         20.88        12.85 o
   6   7  12        368.24        381.50        29.59 o
  -3   8  12         29.43         49.79        27.55 o
  -2   8  12        590.49        603.34        25.46 o
  -1   8  12          3.67          8.97         8.30 o
   0   8  12        382.28        403.65        14.91 o
   1   8  12          7.83         11.24         6.95 o
   2   8  12        159.32        172.88        13.46 o
   3   8  12          8.80          4.37         7.61 o
   4   8  12         49.00         51.18        18.74 o
   5   8  12         52.25         38.47        18.58 o
   6   8  12         34.70         49.88        16.88 o
  -3   9  12        186.07        216.09        29.99 o
  -2   9  12          5.41          3.96         8.82 o
  -1   9  12        193.57        178.31        15.68 o
   0   9  12        458.28        429.63        20.74 o
   1   9  12        129.89        126.52        19.67 o
   2   9  12         38.63         20.56         9.69 o
   3   9  12         48.42         46.82         9.76 o
   4   9  12          4.86          0.82         8.23 o
   5   9  12          1.53          0.00        17.28 o
  -2  10  12        190.68        228.63        83.78 o
  -1  10  12         15.35         12.85        10.48 o
   0  10  12         23.88         33.00        12.83 o
   1  10  12         39.21          8.90        11.97 o
   2  10  12         81.44         85.34        11.08 o
   3  10  12         14.78         10.22         8.79 o
   4  10  12          2.31          2.24         8.75 o
  -1  11  12        244.75        336.06        39.44 o
   0  11  12          1.01          5.05        12.06 o
   1  11  12        177.88        173.07        19.73 o
   2  11  12        128.63        135.20        19.70 o
   3  11  12          1.42          2.64         6.79 o
   4  11  12          9.14         19.56        16.95 o
  -1 -11  13        168.23        170.78        34.23 o
   0 -11  13         10.87         11.41         8.48 o
  -3 -10  13         84.43        104.64        30.97 o
  -2 -10  13        249.14        257.96        18.25 o
  -1 -10  13          1.02          0.00         7.62 o
   0 -10  13        100.77        148.17        13.41 o
  -4  -9  13        448.52        458.57        24.83 o
  -3  -9  13        323.67        359.92        26.52 o
  -2  -9  13        100.82        103.66        12.28 o
  -1  -9  13        117.04        122.02        12.42 o
   0  -9  13          7.21          2.15         6.13 o
   1  -9  13        106.55        133.95        10.25 o
   2  -9  13        135.24        105.29        10.11 o
   3  -9  13          7.02          5.08         7.28 o
  -5  -8  13        403.14        392.53        19.24 o
  -4  -8  13        564.30        589.63        27.01 o
  -3  -8  13        337.98        304.87        22.92 o
  -2  -8  13        654.52        655.49        26.74 o
  -1  -8  13         27.12         14.32         7.59 o
   0  -8  13        154.27        186.46        13.22 o
   1  -8  13        303.11        335.59        17.18 o
   2  -8  13         45.31         58.04         7.41 o
   3  -8  13         57.34         54.94         8.83 o
  -5  -7  13         47.42         62.61        10.00 o
  -4  -7  13        218.66        216.60        13.14 o
  -3  -7  13        856.50        838.19        30.13 o
  -2  -7  13        441.85        421.61        19.21 o
  -1  -7  13        857.64        862.84        28.48 o
   0  -7  13        390.44        423.35        17.10 o
   1  -7  13         42.99         56.82         6.76 o
   2  -7  13        310.28        338.45        14.67 o
   3  -7  13         62.60         50.54        15.06 o
   4  -7  13          0.37          2.43         7.79 o
  -5  -6  13        171.91        154.90        15.78 o
  -4  -6  13        584.52        568.28        20.14 o
  -3  -6  13         28.44         35.15         6.63 o
  -2  -6  13        766.40        707.43        41.28 o
  -1  -6  13         51.97         53.74         7.69 o
   0  -6  13       1070.31       1044.06        27.42 o
   1  -6  13        190.53        189.63         9.77 o
   2  -6  13          2.48          0.27         5.56 o
   3  -6  13         62.59         61.08         9.27 o
   4  -6  13         14.68         15.15         8.70 o
   5  -6  13         40.48          1.30        26.40 o
  -6  -5  13        625.30        609.67        56.72 o
  -5  -5  13        344.42        348.43        21.14 o
  -4  -5  13        615.60        541.70        23.14 o
  -3  -5  13       2765.85       2687.86        60.89 o
  -2  -5  13        156.99        161.95         8.63 o
  -1  -5  13       2843.46       2704.46        66.20 o
   0  -5  13        623.35        601.58        18.01 o
   1  -5  13        284.02        264.72        10.47 o
   2  -5  13        742.88        722.83        22.40 o
   3  -5  13         26.83         37.56         8.21 o
   4  -5  13        167.25        156.09        13.52 o
   5  -5  13         36.65         54.95        11.56 o
  -6  -4  13         41.98         32.12        16.12 o
  -5  -4  13        219.85        216.83        17.24 o
  -4  -4  13       1966.96       1932.15        47.10 o
  -3  -4  13        112.63        129.37        11.56 o
  -2  -4  13       4993.01       4578.81        97.26 o
  -1  -4  13        970.33        975.98        24.66 o
   0  -4  13       1424.97       1311.77        32.28 o
   1  -4  13       2168.75       2076.95        44.22 o
   2  -4  13          0.03         13.85         6.64 o
   3  -4  13        221.59        245.55        14.47 o
   4  -4  13        694.65        627.36        24.49 o
   5  -4  13        100.10        104.89        13.53 o
   6  -4  13         28.60          0.00        26.40 o
  -6  -3  13        101.23        130.02        21.43 o
  -5  -3  13        384.30        390.31        21.25 o
  -4  -3  13         66.50         79.57         9.98 o
  -3  -3  13       3879.11       3741.28        81.53 o
  -2  -3  13         15.44         11.95         4.26 o
  -1  -3  13       2208.62       2088.32        50.29 o
   0  -3  13       1340.15       1223.89        37.88 o
   1  -3  13          8.44          8.87         3.65 o
   2  -3  13        568.76        522.58        17.95 o
   3  -3  13        263.11        225.74        13.43 o
   4  -3  13         36.16         32.03         8.43 o
   5  -3  13        416.51        421.50        22.90 o
   6  -3  13         89.55         72.92        12.38 o
  -6  -2  13         29.25         19.56        24.45 o
  -5  -2  13        420.67        401.82        27.34 o
  -4  -2  13        617.95        653.10        26.25 o
  -3  -2  13         64.74         88.99         7.40 o
  -2  -2  13       3397.66       3174.39        65.81 o
  -1  -2  13       1460.21       1411.93        50.25 o
   0  -2  13       2220.08       2187.06        43.45 o
   1  -2  13       1871.93       1809.95        35.39 o
   2  -2  13          0.52          1.10         2.10 o
   3  -2  13       2007.63       1874.42        42.66 o
   4  -2  13        431.35        376.65        16.47 o
   5  -2  13          8.35          0.00         4.89 o
   6  -2  13         10.93          7.12         5.39 o
  -5  -1  13       1014.61       1010.79        66.50 o
  -4  -1  13         66.12         70.37         8.84 o
  -3  -1  13       3724.07       3601.46        70.71 o
  -2  -1  13       1538.97       1534.72        46.17 o
  -1  -1  13       2976.41       2782.52        49.34 o
   0  -1  13       2334.13       2159.26        43.06 o
   1  -1  13         13.80         22.58         3.47 o
   2  -1  13       3970.52       3774.89        72.13 o
   3  -1  13        132.19        117.11        15.48 o
   4  -1  13       1926.90       1864.57        43.84 o
   5  -1  13        165.34        172.37        11.47 o
   6  -1  13         13.90         26.97         8.99 o
  -6   0  13        139.07        160.71        25.75 o
  -5   0  13          1.74          3.33        10.10 o
  -4   0  13        844.67        884.95        29.78 o
  -3   0  13        296.23        259.31        10.65 o
  -2   0  13       5074.82       5293.56        90.82 o
  -1   0  13       2013.38       1918.29        32.43 o
   0   0  13          8.08          9.99         2.68 o
   1   0  13       4447.33       4209.75        67.54 o
   2   0  13        404.88        354.95        10.50 o
   3   0  13       2670.69       2573.95        71.01 o
   4   0  13       2227.03       1941.96        45.40 o
   5   0  13         37.73         42.51         7.90 o
   6   0  13         77.59         81.76        16.23 o
  -6   1  13         93.57         83.45        22.82 o
  -5   1  13        114.04        133.14        17.73 o
  -4   1  13        185.12        173.47        13.41 o
  -3   1  13        763.65        760.10        22.13 o
  -2   1  13       1344.92       1356.28        26.86 o
  -1   1  13        300.41        274.65        11.95 o
   0   1  13       3765.25       3745.01        56.27 o
   1   1  13        309.03        339.38        12.77 o
   2   1  13       1142.78       1042.89        21.03 o
   3   1  13        837.53        761.51        20.81 o
   4   1  13         46.48         57.64         7.29 o
   5   1  13        339.71        339.66        15.06 o
   6   1  13          0.32         13.23         8.21 o
  -6   2  13         43.00         52.82        16.02 o
  -5   2  13         81.53         70.37        14.72 o
  -4   2  13        916.68        934.36        32.77 o
  -3   2  13         73.74         71.81         8.42 o
  -2   2  13       2700.56       2677.18        52.63 o
  -1   2  13       2963.10       2728.22        44.80 o
   0   2  13         16.37         11.57         2.59 o
   1   2  13       6787.95       7141.49       110.58 o
   2   2  13          9.19          7.07         3.17 o
   3   2  13       2703.67       2634.03        52.53 o
   4   2  13        697.23        627.38        19.57 o
   5   2  13        104.58        106.82        10.84 o
   6   2  13        114.76         99.49        15.43 o
  -6   3  13          2.27          0.00        24.12 o
  -5   3  13         96.89         87.52        19.89 o
  -4   3  13         19.60         12.54         8.00 o
  -3   3  13        353.96        341.65        14.11 o
  -2   3  13       4829.97       4614.40       110.70 o
  -1   3  13        153.46        148.35         9.64 o
   0   3  13       3841.37       3747.63        72.46 o
   1   3  13       1168.34       1189.12        26.93 o
   2   3  13       4109.86       3990.45        63.72 o
   3   3  13       4183.43       4237.85        74.13 o
   4   3  13        940.09        932.91        30.48 o
   5   3  13       1262.44       1291.07        48.98 o
   6   3  13         22.07         23.20        22.98 o
   7   3  13        206.60        167.85        26.08 o
  -5   4  13          2.60          0.00        11.02 o
  -4   4  13         64.80         60.91        10.10 o
  -3   4  13        189.33        179.78        13.17 o
  -2   4  13       1018.62        995.23        26.57 o
  -1   4  13       1932.58       1815.22        42.34 o
   0   4  13          0.19          0.00         4.12 o
   1   4  13       2566.95       2575.22        46.60 o
   2   4  13       2517.99       2502.81        46.80 o
   3   4  13         39.42         46.29         5.70 o
   4   4  13       2110.12       2060.53        49.37 o
   5   4  13         12.12         14.40        11.02 o
   6   4  13        329.47        363.06        25.29 o
   7   4  13         77.22         78.56        23.80 o
  -5   5  13         14.78         14.29        10.92 o
  -4   5  13          1.06          5.31         8.01 o
  -3   5  13        246.76        253.04        18.81 o
  -2   5  13       1159.24       1026.02        27.51 o
  -1   5  13        807.58        713.16        21.65 o
   0   5  13       2059.47       1975.99        45.66 o
   1   5  13         11.44         17.24         6.67 o
   2   5  13       3114.44       2963.74        67.08 o
   3   5  13        538.62        557.69        21.36 o
   4   5  13        694.20        702.19        31.77 o
   5   5  13        652.20        709.61        51.83 o
   6   5  13         97.37         86.71        28.36 o
  -4   6  13        165.99        137.94        13.09 o
  -3   6  13         90.86        101.30        12.75 o
  -2   6  13        226.59        228.92        12.30 o
  -1   6  13       1180.21       1067.34        28.16 o
   0   6  13         82.32         80.20         7.92 o
   1   6  13       3050.67       3048.11        84.87 o
   2   6  13        930.44        932.51        37.89 o
   3   6  13         40.20         52.40         7.68 o
   4   6  13       3444.14       3489.36        92.03 o
   5   6  13         54.82         63.92        14.64 o
   6   6  13        572.77        558.02        48.90 o
  -4   7  13         10.63         13.78         9.39 o
  -3   7  13          4.64          7.19         6.81 o
  -2   7  13        174.94        178.83        11.01 o
  -1   7  13          0.14          5.13         5.59 o
   0   7  13        398.71        434.21        18.20 o
   1   7  13       2196.86       2073.86        48.63 o
   2   7  13        184.90        166.45        12.73 o
   3   7  13       1802.77       1780.48        49.58 o
   4   7  13        101.57        104.76        22.00 o
   5   7  13       1198.32       1221.49        49.40 o
   6   7  13        156.94        152.53        21.66 o
  -3   8  13          3.04         15.91        12.53 o
  -2   8  13         38.51         41.08         8.47 o
  -1   8  13        278.69        261.69        12.57 o
   0   8  13          6.29          2.90         8.46 o
   1   8  13         30.11         31.78        10.80 o
   2   8  13        844.29        821.28        33.91 o
   3   8  13          1.91          4.70         8.01 o
   4   8  13        765.89        772.86        37.15 o
   5   8  13        127.13        132.68        24.78 o
   6   8  13        327.46        419.56        49.55 o
  -2   9  13         78.12         94.15        15.46 o
  -1   9  13         46.69         42.68        10.96 o
   0   9  13        556.88        569.40        18.68 o
   1   9  13        386.05        328.69        16.06 o
   2   9  13        484.81        438.04        19.20 o
   3   9  13        448.03        436.11        39.86 o
   4   9  13         15.05          6.16        11.32 o
   5   9  13        842.74        922.45        55.74 o
  -2  10  13         17.41         31.62        28.03 o
  -1  10  13        164.35        163.67        16.27 o
   0  10  13        701.89        704.56        34.76 o
   1  10  13         79.94         70.58         7.99 o
   2  10  13        678.48        654.87        24.15 o
   3  10  13          8.01          5.78         8.12 o
   4  10  13        951.50        933.96        40.40 o
   0  11  13          8.65          6.94        12.18 o
   1  11  13         79.51         87.59        15.92 o
   2  11  13         43.98         45.18        15.50 o
   3  11  13        342.72        329.93        30.37 o
  -2 -10  14         74.71         64.48        11.88 o
  -1 -10  14        244.44        260.80        26.36 o
   0 -10  14          9.75         27.62        17.16 o
  -4  -9  14          6.04          1.96        16.30 o
  -3  -9  14          6.28         15.14         9.47 o
  -2  -9  14         49.43         64.94        11.30 o
  -1  -9  14         55.94         57.11         9.91 o
   0  -9  14         82.50        103.62        14.53 o
   1  -9  14         95.16        106.58        10.17 o
   2  -9  14        189.09        207.10        13.03 o
   3  -9  14        207.57        261.08        38.47 o
  -5  -8  14        153.58        174.37        25.10 o
  -4  -8  14          1.04          0.00         9.66 o
  -3  -8  14        238.58        204.73        16.74 o
  -2  -8  14          0.47          1.46         7.72 o
  -1  -8  14         12.67         29.24         8.00 o
   0  -8  14         38.95         55.53         8.11 o
   1  -8  14         29.34         36.84         8.99 o
   2  -8  14        133.47        150.80        10.93 o
   3  -8  14          2.11          9.06         7.31 o
  -5  -7  14          9.53         21.99         8.36 o
  -4  -7  14        160.88        181.24        12.48 o
  -3  -7  14         34.52         36.79         9.75 o
  -2  -7  14         26.24         16.20         7.99 o
  -1  -7  14        144.16        127.93        11.67 o
   0  -7  14        161.76        166.65        11.70 o
   1  -7  14         28.18         16.83         6.04 o
   2  -7  14        201.60        205.52        12.42 o
   3  -7  14        185.88        217.22        14.47 o
   4  -7  14          0.88          6.43         8.23 o
  -5  -6  14        135.94        122.70        14.57 o
  -4  -6  14         32.83         32.42        16.09 o
  -3  -6  14         56.68         48.34         6.89 o
  -2  -6  14        360.78        314.77        23.18 o
  -1  -6  14        169.23        149.73        11.57 o
   0  -6  14        151.25        133.87         9.34 o
   1  -6  14        806.21        834.36        22.24 o
   2  -6  14        537.34        575.32        20.26 o
   3  -6  14         11.72          8.59         7.17 o
   4  -6  14        260.80        318.44        19.13 o
   5  -6  14          3.35          0.00        27.71 o
  -5  -5  14        425.47        425.18        42.87 o
  -4  -5  14        358.41        350.15        16.25 o
  -3  -5  14        118.69        115.94        11.62 o
  -2  -5  14        118.46         97.91         7.45 o
  -1  -5  14         13.11         22.17         6.68 o
   0  -5  14          0.70          4.83         4.90 o
   1  -5  14         95.28         98.27         7.77 o
   2  -5  14        111.69         97.53         9.13 o
   3  -5  14         57.59         63.14         9.63 o
   4  -5  14        193.28        198.16        19.59 o
   5  -5  14          2.65          0.00         9.60 o
  -6  -4  14         22.70         14.22        15.80 o
  -5  -4  14        616.21        676.97        39.73 o
  -4  -4  14        221.50        210.49        13.52 o
  -3  -4  14        136.19        160.60        11.03 o
  -2  -4  14        155.33        137.95         9.13 o
  -1  -4  14        153.73        146.49         6.76 o
   0  -4  14        814.16        756.00        21.31 o
   1  -4  14          1.20          1.12         4.20 o
   2  -4  14         24.62         18.44         6.41 o
   3  -4  14         18.98         24.20         7.87 o
   4  -4  14        104.47        114.57        19.79 o
   5  -4  14         21.54         22.49        17.21 o
  -6  -3  14        158.26        178.65        23.81 o
  -5  -3  14          3.64         16.41         9.93 o
  -4  -3  14        741.18        678.07        26.47 o
  -3  -3  14         56.91         48.04         7.22 o
  -2  -3  14        105.10        104.87        12.05 o
  -1  -3  14        210.13        197.64         9.05 o
   0  -3  14       1475.16       1503.89        27.75 o
   1  -3  14         89.29         95.37         7.41 o
   2  -3  14        138.16        136.09         8.45 o
   3  -3  14         79.25         86.91        10.04 o
   4  -3  14        525.25        503.72        22.03 o
   5  -3  14        320.72        381.32        20.78 o
   6  -3  14        282.39        333.89        23.37 o
  -5  -2  14        602.73        611.58        33.55 o
  -4  -2  14          4.33          0.87         7.56 o
  -3  -2  14        748.39        761.12        21.61 o
  -2  -2  14          4.08          4.88         4.08 o
  -1  -2  14        129.52        119.60         9.82 o
   0  -2  14        239.04        293.22         9.40 o
   1  -2  14         69.96         64.32         4.01 o
   2  -2  14        128.70        144.64         5.53 o
   3  -2  14        731.31        663.60        18.37 o
   4  -2  14        390.40        373.26        13.38 o
   5  -2  14        344.25        360.56        14.73 o
   6  -2  14          5.25          9.43        11.45 o
  -4  -1  14       1230.53       1227.78        40.46 o
  -3  -1  14        378.84        368.67        13.10 o
  -2  -1  14       1626.35       1501.72        32.40 o
  -1  -1  14       1765.51       1773.04        36.70 o
   0  -1  14         49.90         52.09         4.77 o
   1  -1  14         46.80         30.10         3.84 o
   2  -1  14          0.21          2.93         3.20 o
   3  -1  14        196.96        182.48         9.32 o
   4  -1  14         11.66         11.36         5.58 o
   5  -1  14        146.05        143.89        10.92 o
   6  -1  14         52.64         55.28        10.08 o
  -6   0  14          2.77         17.28        17.60 o
  -5   0  14        493.03        552.09        30.90 o
  -4   0  14        593.44        524.86        21.57 o
  -3   0  14        647.96        599.55        17.21 o
  -2   0  14       2216.28       2118.87        39.46 o
  -1   0  14         62.52         82.67         7.85 o
   0   0  14       1901.10       1878.05        34.60 o
   1   0  14        134.86        113.55         5.93 o
   2   0  14        138.63        144.29         8.30 o
   3   0  14        166.62        166.21         9.35 o
   4   0  14        437.95        398.49        17.64 o
   5   0  14        302.23        283.14        14.05 o
   6   0  14         72.87         72.09        10.02 o
  -6   1  14        302.54        346.17        37.81 o
  -5   1  14          5.10         12.40        11.86 o
  -4   1  14       1031.66        962.46        32.02 o
  -3   1  14         58.63         60.30         7.69 o
  -2   1  14         47.97         39.97         5.33 o
  -1   1  14       1214.10       1349.38        24.27 o
   0   1  14          0.50          6.89         2.57 o
   1   1  14         10.52         22.03         3.60 o
   2   1  14        248.02        284.57        10.27 o
   3   1  14         30.00         39.35         6.02 o
   4   1  14        426.64        382.40        17.79 o
   5   1  14         71.23         77.28         9.43 o
   6   1  14         33.49         35.23         9.41 o
  -6   2  14          4.39         17.60        22.82 o
  -5   2  14        613.54        623.18        32.76 o
  -4   2  14        464.05        417.58        30.20 o
  -3   2  14       5001.25       4682.01       131.07 o
  -2   2  14        227.03        219.51        15.30 o
  -1   2  14       1987.01       1958.23        33.55 o
   0   2  14       1401.40       1356.75        22.68 o
   1   2  14        294.58        272.97        11.72 o
   2   2  14        783.91        786.82        20.95 o
   3   2  14          9.47          6.24         4.41 o
   4   2  14         52.85         45.54         7.61 o
   5   2  14        166.50        209.68        13.44 o
   6   2  14         67.72         55.99        14.21 o
  -5   3  14         39.06         43.72        21.52 o
  -4   3  14       1066.60        987.60        47.43 o
  -3   3  14       1500.14       1456.72        37.07 o
  -2   3  14        210.89        211.33        11.62 o
  -1   3  14       1180.93       1142.08        35.56 o
   0   3  14         63.15         68.15         4.62 o
   1   3  14       1776.99       1796.18        30.91 o
   2   3  14       1325.08       1352.68        26.87 o
   3   3  14          4.31          5.70         4.01 o
   4   3  14         42.57         35.37         8.68 o
   5   3  14         75.79         81.54        16.14 o
   6   3  14         14.40          4.73        12.30 o
  -5   4  14        218.92        242.61        23.15 o
  -4   4  14        190.00        194.85        15.47 o
  -3   4  14         11.67         15.91         6.64 o
  -2   4  14        641.91        579.76        21.69 o
  -1   4  14        334.75        338.57        13.36 o
   0   4  14       1212.16       1251.26        40.70 o
   1   4  14        522.84        501.15        12.93 o
   2   4  14        191.12        183.76        11.50 o
   3   4  14         30.83         27.72         5.51 o
   4   4  14         60.08         58.81         9.72 o
   5   4  14         28.73         38.93        12.90 o
   6   4  14         29.96         33.10        14.22 o
   7   4  14         28.83         46.94        21.52 o
  -4   5  14        645.10        612.87        50.88 o
  -3   5  14        480.27        447.55        17.32 o
  -2   5  14         47.24         62.28         8.11 o
  -1   5  14        360.59        364.69        14.46 o
   0   5  14         14.79         27.02         6.58 o
   1   5  14        267.79        279.51        12.41 o
   2   5  14       1728.70       1761.08        46.37 o
   3   5  14        584.01        581.22        19.31 o
   4   5  14        129.75        173.44        17.86 o
   5   5  14         78.13         80.84        22.49 o
   6   5  14         46.35         53.46        25.75 o
  -4   6  14        386.00        324.33        18.46 o
  -3   6  14        419.18        431.96        17.19 o
  -2   6  14        869.61        857.39        25.07 o
  -1   6  14         46.65         27.33         7.15 o
   0   6  14       4044.20       3761.33        82.01 o
   1   6  14        713.17        684.14        20.82 o
   2   6  14        358.96        353.50        14.63 o
   3   6  14        340.99        333.96        21.43 o
   4   6  14         92.86        110.86        12.82 o
   5   6  14          0.37          0.00        12.32 o
   6   6  14         55.62         98.77        27.38 o
  -4   7  14         97.16        115.45        24.61 o
  -3   7  14        877.12        868.55        46.53 o
  -2   7  14         26.31         26.34         9.69 o
  -1   7  14       1130.05       1106.57        29.91 o
   0   7  14        615.13        592.92        19.27 o
   1   7  14       1511.50       1392.41        43.38 o
   2   7  14        439.76        460.22        28.36 o
   3   7  14         97.51        114.61        20.94 o
   4   7  14        256.13        289.00        22.65 o
   5   7  14         84.03         69.69        15.92 o
   6   7  14         52.19         53.14        24.12 o
  -3   8  14          5.70         13.25         5.86 o
  -2   8  14        391.06        406.49        17.03 o
  -1   8  14        138.73        135.27        10.07 o
   0   8  14        575.12        578.87        19.62 o
   1   8  14       1029.93       1046.83        42.55 o
   2   8  14         53.28         54.55         9.51 o
   3   8  14        232.94        252.55        21.81 o
   4   8  14        135.51        139.50        17.31 o
   5   8  14          1.90          0.00        15.32 o
   6   8  14         90.99        108.55        27.38 o
  -2   9  14         19.16         38.45        11.22 o
  -1   9  14        410.83        403.08        27.66 o
   0   9  14        134.00        133.68        12.56 o
   1   9  14        132.66        135.00        11.77 o
   2   9  14        296.35        326.86        17.14 o
   3   9  14         88.00         89.58        12.05 o
   4   9  14        130.24        131.83        17.89 o
   5   9  14          9.74         23.15        19.89 o
  -2  10  14        590.70        749.38        63.89 o
  -1  10  14         34.43         31.41        17.93 o
   0  10  14        386.03        431.81        28.07 o
   1  10  14        432.96        441.74        18.15 o
   2  10  14        146.23        163.65        13.21 o
   3  10  14       1223.31       1213.22        38.37 o
   4  10  14          6.68         13.07        12.66 o
   0  11  14        226.18        189.31        21.54 o
   1  11  14         33.69         41.49        14.87 o
   2  11  14        301.42        296.65        16.76 o
   3  11  14         55.57         47.12        10.23 o
  -2 -10  15        318.10        337.04        46.29 o
  -1 -10  15         67.46         95.43        31.09 o
   0 -10  15         84.85        102.30        26.95 o
   1 -10  15        153.68        163.18        17.94 o
  -3  -9  15        905.42        967.61        35.92 o
  -2  -9  15          6.55         15.70         9.39 o
  -1  -9  15        561.32        640.59        34.29 o
   0  -9  15        128.04        162.34        13.15 o
   1  -9  15          1.38          0.00         6.10 o
   2  -9  15        253.13        303.47        20.75 o
  -4  -8  15        254.55        277.06        38.03 o
  -3  -8  15         85.11         61.19        11.40 o
  -2  -8  15        434.25        386.89        36.20 o
  -1  -8  15        644.70        625.97        35.16 o
   0  -8  15        145.22        158.66        14.49 o
   1  -8  15        105.00        120.16        13.18 o
   2  -8  15         42.71         37.61        13.90 o
   3  -8  15        100.12        102.50        11.41 o
  -5  -7  15         30.79         30.05        13.45 o
  -4  -7  15        133.73        118.34        16.23 o
  -3  -7  15        630.98        576.34        30.21 o
  -2  -7  15         12.67         23.62         9.72 o
  -1  -7  15        556.75        557.19        22.03 o
   0  -7  15        125.89        119.38        10.71 o
   1  -7  15        250.75        289.22        15.36 o
   2  -7  15        291.38        293.29        14.95 o
   3  -7  15         17.36         23.00         8.57 o
   4  -7  15          4.36         13.40         9.71 o
  -5  -6  15        171.47        146.61        16.03 o
  -4  -6  15        869.26        874.75        26.91 o
  -3  -6  15         57.62         38.71         6.83 o
  -2  -6  15       1558.89       1568.74        46.41 o
  -1  -6  15       1152.24       1187.41        36.63 o
   0  -6  15        388.10        366.29        14.46 o
   1  -6  15       1577.54       1649.94        37.82 o
   2  -6  15         62.64         66.18         8.67 o
   3  -6  15        632.13        655.77        49.11 o
   4  -6  15         91.27        104.21        12.45 o
  -5  -5  15         62.29         46.29        19.59 o
  -4  -5  15         22.22         17.35         7.95 o
  -3  -5  15       1177.77       1051.47        28.74 o
  -2  -5  15        187.49        175.16        15.24 o
  -1  -5  15        331.57        336.94        13.59 o
   0  -5  15       1442.92       1388.44        35.00 o
   1  -5  15         91.88        100.60         7.97 o
   2  -5  15       1793.74       1607.09        49.17 o
   3  -5  15        374.88        399.59        18.99 o
   4  -5  15        107.22        137.01        16.62 o
   5  -5  15        314.10        355.40        37.83 o
  -6  -4  15         45.83         44.80        17.24 o
  -5  -4  15         23.53         16.66        11.01 o
  -4  -4  15         87.50         88.21         9.86 o
  -3  -4  15         10.47          7.41         6.27 o
  -2  -4  15        756.03        674.11        21.31 o
  -1  -4  15        347.42        335.13        14.38 o
   0  -4  15        492.77        520.43        19.77 o
   1  -4  15       1318.30       1205.21        28.75 o
   2  -4  15        473.21        412.99        21.27 o
   3  -4  15        932.45        925.13        42.55 o
   4  -4  15         18.12         34.88        10.30 o
   5  -4  15         11.21         15.06        10.11 o
  -6  -3  15         36.32         61.18        18.87 o
  -5  -3  15        128.97        161.48        16.12 o
  -4  -3  15         13.84          6.23         8.41 o
  -3  -3  15        899.96        879.76        25.11 o
  -2  -3  15         21.88         22.69         5.20 o
  -1  -3  15       1023.23        979.11        22.59 o
   0  -3  15       3331.76       3386.94        65.73 o
   1  -3  15        326.91        311.64        11.59 o
   2  -3  15       1861.65       1723.02        43.31 o
   3  -3  15         10.05         14.52         7.40 o
   4  -3  15        201.58        206.45        15.53 o
   5  -3  15        131.49        153.23        15.66 o
   6  -3  15         63.59         21.84        29.01 o
  -5  -2  15         22.79         27.59        13.94 o
  -4  -2  15        837.54        741.10        39.83 o
  -3  -2  15         68.40         95.99         8.10 o
  -2  -2  15        185.04        169.26         8.99 o
  -1  -2  15       2381.45       2320.47        46.93 o
   0  -2  15         11.81         16.66         3.82 o
   1  -2  15       3294.54       2986.70        54.27 o
   2  -2  15       1199.50       1096.56        22.74 o
   3  -2  15       1259.44       1167.15        29.02 o
   4  -2  15        198.49        198.33         9.65 o
   5  -2  15        233.40        254.41        21.97 o
   6  -2  15        203.42        231.02        20.45 o
  -4  -1  15        286.63        294.27        26.71 o
  -3  -1  15         47.26         55.33         8.04 o
  -2  -1  15        490.85        460.39        14.07 o
  -1  -1  15        605.79        583.43        23.37 o
   0  -1  15       4242.59       4202.67        80.46 o
   1  -1  15        890.87        829.07        18.31 o
   2  -1  15       1088.34        976.12        22.33 o
   3  -1  15       1630.33       1435.03        34.76 o
   4  -1  15        157.84        159.50        10.94 o
   5  -1  15       1152.62       1149.05        31.40 o
   6  -1  15        113.39        107.29        13.63 o
  -4   0  15          1.10          3.84         9.84 o
  -3   0  15         10.38         12.51         6.15 o
  -2   0  15        288.44        281.50         9.80 o
  -1   0  15        734.19        712.44        16.25 o
   0   0  15         92.80        104.66         6.91 o
   1   0  15       1527.29       1453.51        28.63 o
   2   0  15        489.64        458.97        13.12 o
   3   0  15         59.38         58.01         6.75 o
   4   0  15        637.76        597.03        20.47 o
   5   0  15        223.46        193.48        12.57 o
   6   0  15        457.35        481.53        19.87 o
  -6   1  15         74.43         51.51        22.17 o
  -5   1  15         26.10         29.58        13.45 o
  -4   1  15        128.05        132.50        18.08 o
  -3   1  15        925.27        816.02        23.94 o
  -2   1  15        217.78        210.37        10.38 o
  -1   1  15       1764.48       1801.00        38.99 o
   0   1  15       3790.38       3935.36        64.27 o
   1   1  15        188.87        168.55         7.15 o
   2   1  15       2797.17       2812.74        55.69 o
   3   1  15        569.17        541.11        17.21 o
   4   1  15        587.63        586.53        21.17 o
   5   1  15        480.48        542.63        19.90 o
   6   1  15         44.51         19.46         9.96 o
  -5   2  15          8.12          1.29        12.30 o
  -4   2  15         70.96         70.51        20.65 o
  -3   2  15         21.08         23.96         8.05 o
  -2   2  15          6.92          6.09         4.87 o
  -1   2  15       1826.28       1762.06        36.91 o
   0   2  15        820.80        818.66        18.20 o
   1   2  15       1341.11       1269.05        25.25 o
   2   2  15       4725.68       4808.85        90.45 o
   3   2  15       1178.79       1226.06        27.91 o
   4   2  15       3664.16       3444.31        76.61 o
   5   2  15          7.69          5.98         8.37 o
   6   2  15        725.74        755.61        45.64 o
  -5   3  15        161.58        163.40        19.59 o
  -4   3  15         30.58         36.56        13.85 o
  -3   3  15          1.65          1.92         7.18 o
  -2   3  15         17.94         21.10         6.28 o
  -1   3  15        140.23        146.05         8.70 o
   0   3  15        154.11        138.80         8.10 o
   1   3  15        533.05        493.51        11.99 o
   2   3  15          7.87          6.97         3.84 o
   3   3  15       2788.30       2768.41        55.82 o
   4   3  15        567.83        511.73        21.18 o
   5   3  15        698.99        743.39        36.18 o
   6   3  15        256.36        273.32        23.44 o
  -5   4  15         92.17         98.04        44.82 o
  -4   4  15         15.99         23.47        16.95 o
  -3   4  15         59.76         75.78         9.29 o
  -2   4  15         60.40         58.12         8.06 o
  -1   4  15         82.87         71.94         8.01 o
   0   4  15         24.48         22.83         6.21 o
   1   4  15        115.51        116.78         7.83 o
   2   4  15        668.11        661.71        17.82 o
   3   4  15        501.48        488.42        15.40 o
   4   4  15       1306.44       1245.17        38.67 o
   5   4  15        120.15        121.30        16.42 o
   6   4  15        249.06        308.72        34.39 o
  -4   5  15         43.29         35.79        10.51 o
  -3   5  15         30.21         22.53         7.55 o
  -2   5  15         67.68         73.17         8.89 o
  -1   5  15        124.61        121.61         9.74 o
   0   5  15       1058.40        980.87        26.80 o
   1   5  15       1074.31       1017.11        34.07 o
   2   5  15       2788.02       2764.68        76.76 o
   3   5  15       1269.75       1318.66        39.06 o
   4   5  15          0.66          0.00         9.44 o
   5   5  15        406.53        404.19        39.77 o
   6   5  15        137.80        109.21        28.36 o
  -4   6  15          8.30         11.89         8.84 o
  -3   6  15          1.20          1.57         6.15 o
  -2   6  15         22.83         31.67         7.75 o
  -1   6  15         50.12         66.06         8.40 o
   0   6  15        380.52        378.45        15.11 o
   1   6  15          6.02          8.64         6.22 o
   2   6  15       3112.62       3104.37        81.96 o
   3   6  15         80.10         95.96        14.01 o
   4   6  15        662.20        678.00        26.76 o
   5   6  15        240.66        248.70        30.64 o
   6   6  15        247.44        323.67        41.07 o
  -4   7  15        165.12        136.59        25.75 o
  -3   7  15          8.79         10.61         8.05 o
  -2   7  15        109.98        107.70        10.13 o
  -1   7  15          2.88          3.72         6.21 o
   0   7  15         17.18         28.60         7.30 o
   1   7  15          2.53          5.43         6.28 o
   2   7  15         42.94         60.66         9.98 o
   3   7  15        244.50        257.73        20.28 o
   4   7  15        196.84        226.75        21.58 o
   5   7  15          7.05         22.93        13.24 o
   6   7  15        176.11        169.81        33.58 o
  -3   8  15         47.56         50.09         8.36 o
  -2   8  15          0.29         10.19         6.47 o
  -1   8  15          0.20          7.96         6.87 o
   0   8  15        167.23        139.13        10.74 o
   1   8  15        484.82        456.63        22.75 o
   2   8  15         59.86         64.57        10.18 o
   3   8  15          3.49          5.51         8.72 o
   4   8  15        159.64        180.55        19.58 o
   5   8  15        100.38         79.87        22.17 o
   6   8  15         74.44         86.06        29.01 o
  -2   9  15         29.89         40.44        13.68 o
  -1   9  15          0.79          4.11         5.68 o
   0   9  15          7.57          6.39         6.61 o
   1   9  15        906.88        797.24        27.39 o
   2   9  15          0.35          5.66         8.10 o
   3   9  15        385.79        346.68        19.07 o
   4   9  15        213.27        228.46        22.07 o
   5   9  15        165.06        182.85        28.69 o
  -1  10  15        286.62        298.50        27.06 o
   0  10  15         91.23         88.59         8.07 o
   1  10  15         95.63        109.71        17.95 o
   2  10  15         18.09          8.45         8.38 o
   3  10  15        186.28        157.66        14.39 o
   4  10  15         46.78         32.03        14.36 o
   1  11  15         79.95         94.21        22.49 o
   2  11  15          3.60         11.61         7.61 o
   3  11  15          8.35         34.88        18.91 o
  -1 -10  16          5.84         25.98        28.69 o
   0 -10  16         32.62         30.79        14.87 o
  -3  -9  16         70.38         53.74        17.61 o
  -2  -9  16        220.80        241.84        18.17 o
  -1  -9  16         57.61         51.09        18.88 o
   0  -9  16         27.54         45.78         9.34 o
   1  -9  16          0.38          0.92         7.16 o
   2  -9  16          1.20          3.37         7.05 o
  -4  -8  16         13.44         18.35        10.74 o
  -3  -8  16        105.01        123.11        14.50 o
  -2  -8  16        446.64        426.41        21.08 o
  -1  -8  16          0.94          0.98         7.59 o
   0  -8  16        199.14        190.68        21.50 o
   1  -8  16          4.41          9.53         7.11 o
   2  -8  16         92.52         85.72        11.62 o
   3  -8  16         76.96         67.65        12.33 o
  -5  -7  16         79.11        111.81        22.17 o
  -4  -7  16        187.49        215.76        12.91 o
  -3  -7  16        120.38         92.52        12.71 o
  -2  -7  16        165.83        156.45        13.97 o
  -1  -7  16          3.78          8.99         7.47 o
   0  -7  16         38.25         42.44        12.46 o
   1  -7  16         59.96         48.16         7.84 o
   2  -7  16         22.14         18.99         7.36 o
   3  -7  16         91.57         94.09        14.63 o
   4  -7  16          4.17          7.82        27.71 o
  -5  -6  16        941.46        970.66        36.41 o
  -4  -6  16         47.46         53.06         9.34 o
  -3  -6  16       1330.97       1271.74        33.04 o
  -2  -6  16        108.24        113.70        11.93 o
  -1  -6  16        361.17        345.16        17.23 o
   0  -6  16         50.33         51.66        10.31 o
   1  -6  16        139.28        157.14        11.60 o
   2  -6  16          7.63         11.77         6.98 o
   3  -6  16         16.41         17.51         8.73 o
   4  -6  16         17.97         13.21         8.99 o
  -5  -5  16          1.93          6.60        10.87 o
  -4  -5  16       1107.15       1187.86        33.39 o
  -3  -5  16        411.20        423.08        16.76 o
  -2  -5  16         11.21         14.80         6.16 o
  -1  -5  16       1053.32       1050.28        59.38 o
   0  -5  16         58.22         58.11         7.40 o
   1  -5  16       1206.46       1163.13        32.34 o
   2  -5  16          9.76          1.58         6.48 o
   3  -5  16         12.42         13.57         8.17 o
   4  -5  16         30.58         27.37        11.98 o
   5  -5  16         59.06         83.13        34.23 o
  -5  -4  16        540.47        586.21        27.20 o
  -4  -4  16         92.54         92.35        10.60 o
  -3  -4  16        462.33        426.10        16.83 o
  -2  -4  16       1812.84       1771.28        42.11 o
  -1  -4  16          2.17          5.28         3.75 o
   0  -4  16        658.17        622.79        19.54 o
   1  -4  16        638.73        638.59        18.61 o
   2  -4  16         20.90         29.88        11.62 o
   3  -4  16        130.61        139.05        13.19 o
   4  -4  16        156.49        154.16        15.21 o
   5  -4  16         24.54         34.80        11.47 o
  -6  -3  16        488.38        527.06        46.62 o
  -5  -3  16        124.23        117.63        24.45 o
  -4  -3  16       1087.78       1090.97        37.18 o
  -3  -3  16        375.84        375.71        15.73 o
  -2  -3  16        520.83        485.18        17.16 o
  -1  -3  16        398.31        364.19        11.86 o
   0  -3  16          0.80          3.55         3.18 o
   1  -3  16        762.81        709.42        22.93 o
   2  -3  16        105.67         80.44         9.00 o
   3  -3  16          0.50          7.02         7.42 o
   4  -3  16          6.26          6.16         7.97 o
   5  -3  16          1.76          5.56         9.61 o
  -5  -2  16       1230.46       1244.89        42.22 o
  -4  -2  16        203.62        226.50        16.90 o
  -3  -2  16       1620.47       1627.71        36.36 o
  -2  -2  16       2150.73       2129.56        44.73 o
  -1  -2  16        996.84        946.75        22.59 o
   0  -2  16       3421.42       3145.18        61.77 o
   1  -2  16         28.83         23.96         3.95 o
   2  -2  16        694.68        647.72        16.13 o
   3  -2  16        126.70        122.48         8.05 o
   4  -2  16          0.09          0.57         4.14 o
   5  -2  16        126.50        112.79        14.12 o
   6  -2  16          9.08         11.22        11.54 o
  -4  -1  16        772.32        807.70        26.00 o
  -3  -1  16       1587.52       1556.57        40.12 o
  -2  -1  16         51.24         48.78         6.28 o
  -1  -1  16       6046.48       6049.91       114.80 o
   0  -1  16         33.69         31.69         4.71 o
   1  -1  16       1568.43       1488.24        29.49 o
   2  -1  16        686.59        606.80        17.07 o
   3  -1  16         46.77         48.03         7.47 o
   4  -1  16        588.91        515.57        17.36 o
   5  -1  16        192.00        164.79        22.72 o
   6  -1  16         18.27         17.83         7.40 o
  -4   0  16         87.09         77.26        13.92 o
  -3   0  16        452.57        433.05        17.15 o
  -2   0  16        433.30        412.20        13.66 o
  -1   0  16       1421.42       1563.55        48.47 o
   0   0  16       1588.56       1481.62        31.76 o
   1   0  16        527.60        480.56        21.45 o
   2   0  16         31.60         27.14         4.81 o
   3   0  16        182.13        158.89         9.51 o
   4   0  16          9.37          4.90         5.97 o
   5   0  16          1.03          2.25         6.23 o
   6   0  16         39.41         20.16         8.58 o
  -5   1  16          5.56         20.95        14.83 o
  -4   1  16        366.68        364.02        19.58 o
  -3   1  16       1034.55       1072.99        30.44 o
  -2   1  16       1680.56       1681.02        40.70 o
  -1   1  16       2923.95       2806.13        51.00 o
   0   1  16         29.80         29.55         3.98 o
   1   1  16       2127.16       2054.86        42.33 o
   2   1  16        640.38        632.01        16.86 o
   3   1  16       1170.95       1100.86        28.87 o
   4   1  16        503.29        464.10        16.96 o
   5   1  16         12.69          9.52         7.19 o
   6   1  16         26.60         24.86        10.44 o
  -5   2  16        420.72        452.12        28.71 o
  -4   2  16        980.37        991.61        34.22 o
  -3   2  16        239.72        238.80        17.42 o
  -2   2  16       6223.51       6012.45       127.77 o
  -1   2  16        663.63        654.10        19.69 o
   0   2  16       3038.22       3025.58        50.73 o
   1   2  16       1515.13       1474.93        31.07 o
   2   2  16       1241.63       1187.57        26.99 o
   3   2  16       1537.96       1479.55        32.74 o
   4   2  16         79.15         94.41         9.10 o
   5   2  16        278.95        289.48        17.76 o
   6   2  16         12.86          3.07        10.92 o
  -5   3  16         45.21         39.88        14.53 o
  -4   3  16         95.80        111.44        18.91 o
  -3   3  16        814.60        811.24        28.87 o
  -2   3  16        141.45        148.18        15.20 o
  -1   3  16       2163.73       2124.63        57.53 o
   0   3  16       2010.61       1992.25        41.33 o
   1   3  16       1080.05       1081.28        23.04 o
   2   3  16        593.74        589.74        16.43 o
   3   3  16          0.58          2.88         4.57 o
   4   3  16         69.46         70.71        10.63 o
   5   3  16        702.85        643.01        26.48 o
   6   3  16          0.72         16.58        14.67 o
  -5   4  16        225.69        205.34        38.79 o
  -4   4  16         33.01         29.70        12.53 o
  -3   4  16        594.63        566.20        23.72 o
  -2   4  16       1188.59       1160.24        31.04 o
  -1   4  16       1084.29       1077.77        28.95 o
   0   4  16       2226.02       2152.85        49.81 o
   1   4  16        306.48        318.84        11.84 o
   2   4  16         90.57         98.12        11.25 o
   3   4  16       2152.23       2200.41        46.69 o
   4   4  16          1.42          3.62         8.13 o
   5   4  16         23.82         25.47        12.29 o
   6   4  16         31.51         34.74        15.34 o
  -4   5  16        261.40        246.98        56.23 o
  -3   5  16        981.77        908.46        27.20 o
  -2   5  16         11.95         25.91         7.24 o
  -1   5  16       2031.40       2035.22        48.39 o
   0   5  16       1038.35        960.72        26.82 o
   1   5  16       1522.23       1453.03        36.47 o
   2   5  16       2408.81       2377.03        64.75 o
   3   5  16        117.45        132.12        10.85 o
   4   5  16        761.68        777.74        50.85 o
   5   5  16        499.05        468.74        42.70 o
   6   5  16        128.97        175.00        22.27 o
  -4   6  16        247.40        197.61        19.84 o
  -3   6  16         38.89         40.39         8.68 o
  -2   6  16       1302.87       1218.72        33.09 o
  -1   6  16        639.86        599.10        20.30 o
   0   6  16        318.81        336.27        14.98 o
   1   6  16       1605.84       1654.27        40.96 o
   2   6  16         29.77         45.03         8.05 o
   3   6  16       1590.26       1624.23        87.36 o
   4   6  16        310.20        335.07        23.05 o
   5   6  16        725.99        727.21        53.46 o
   6   6  16        400.32        480.47        48.25 o
  -4   7  16          5.25         15.32        15.32 o
  -3   7  16        174.50        176.57        14.48 o
  -2   7  16         54.66         41.60         9.08 o
  -1   7  16        364.84        345.38        21.40 o
   0   7  16       1107.34       1103.75        30.45 o
   1   7  16        406.12        400.19        16.72 o
   2   7  16       1543.94       1704.34        48.73 o
   3   7  16         84.69         95.04        14.47 o
   4   7  16        350.18        359.79        25.53 o
   5   7  16        349.41        337.36        35.86 o
   6   7  16         31.04         37.81        23.47 o
  -3   8  16         82.46         81.99        13.02 o
  -2   8  16         71.07         83.51         9.59 o
  -1   8  16        237.11        247.78        13.54 o
   0   8  16        449.07        426.48        17.22 o
   1   8  16        710.88        751.08        33.87 o
   2   8  16         45.05         42.70         9.87 o
   3   8  16        795.31        804.69        36.20 o
   4   8  16         11.79         31.16        13.54 o
   5   8  16        143.24        123.88        25.75 o
  -2   9  16         54.21         72.97        13.54 o
  -1   9  16        206.71        195.03        17.73 o
   0   9  16        556.03        511.97        24.76 o
   1   9  16          0.38          8.48         7.67 o
   2   9  16        801.27        832.56        36.09 o
   3   9  16        221.23        208.49        23.31 o
   4   9  16        877.86        883.37       138.53 o
  -1  10  16        255.68        278.95        20.54 o
   0  10  16         11.26          9.62         6.30 o
   1  10  16        592.86        591.44        28.01 o
   2  10  16        141.64        143.46        13.74 o
   3  10  16        238.01        254.92        18.60 o
   4  10  16        243.57        329.87        46.29 o
   1  11  16          0.33          0.00        14.34 o
   2  11  16        223.29        199.69        15.59 o
   3  11  16         11.34          0.00        17.60 o
  -2  -9  17          4.59         11.61         9.96 o
  -1  -9  17        114.79        150.10        21.62 o
   0  -9  17        305.67        334.98        18.57 o
   1  -9  17          0.32         10.68        17.19 o
   2  -9  17         15.28         18.97         8.34 o
  -3  -8  17          0.45          8.30        10.18 o
  -2  -8  17        186.76        167.28        15.71 o
  -1  -8  17         20.46         27.07         8.98 o
   0  -8  17        227.65        233.24        27.92 o
   1  -8  17        205.83        217.43        25.42 o
   2  -8  17        105.19        132.53        11.77 o
   3  -8  17        112.24        105.36        22.47 o
  -4  -7  17         64.06         69.63         8.68 o
  -3  -7  17        378.32        345.24        20.68 o
  -2  -7  17          2.58          6.49         8.49 o
  -1  -7  17        356.70        350.24        24.24 o
   0  -7  17        696.38        765.10        27.55 o
   1  -7  17          1.12          2.12         6.19 o
   2  -7  17        654.32        720.78        32.28 o
   3  -7  17         60.14         55.27        11.57 o
  -5  -6  17         24.70         42.38        23.80 o
  -4  -6  17          9.64         12.99         8.74 o
  -3  -6  17          2.34         10.98         5.94 o
  -2  -6  17         14.73         11.89         8.34 o
  -1  -6  17         66.88         71.56        17.32 o
   0  -6  17         62.07         65.69         8.28 o
   1  -6  17        358.89        422.92        16.81 o
   2  -6  17         95.72         98.24        10.79 o
   3  -6  17        239.07        235.73        18.46 o
   4  -6  17        183.88        216.94        17.26 o
  -5  -5  17         33.98         39.34        13.05 o
  -4  -5  17         99.72         89.79        10.72 o
  -3  -5  17         27.64         26.52         7.39 o
  -2  -5  17         25.48         22.39         7.53 o
  -1  -5  17         71.11         66.38         9.41 o
   0  -5  17          8.07         12.57         6.08 o
   1  -5  17        137.76        145.47        10.14 o
   2  -5  17         60.69         68.84        10.48 o
   3  -5  17        432.89        435.99        25.39 o
   4  -5  17         29.36         24.84         9.99 o
  -5  -4  17         93.76         84.39        14.50 o
  -4  -4  17          2.26          1.16         7.22 o
  -3  -4  17         50.80         66.34         9.17 o
  -2  -4  17         61.63         61.71         7.43 o
  -1  -4  17        674.59        640.52        17.76 o
   0  -4  17          0.92          1.20         5.26 o
   1  -4  17       1701.45       1691.89        46.67 o
   2  -4  17         71.35         68.73         9.11 o
   3  -4  17        752.58        772.18        28.49 o
   4  -4  17        129.10        135.37        14.20 o
   5  -4  17          1.91          2.25        10.09 o
  -5  -3  17         17.71         10.29        11.17 o
  -4  -3  17         16.61         10.00         9.80 o
  -3  -3  17        244.45        216.61        12.83 o
  -2  -3  17        111.29         93.91         7.85 o
  -1  -3  17        190.56        168.25         8.68 o
   0  -3  17        514.51        480.15        13.59 o
   1  -3  17        210.35        210.43        11.58 o
   2  -3  17        770.90        731.93        33.60 o
   3  -3  17        444.26        451.31        26.47 o
   4  -3  17          6.07          1.43         8.68 o
   5  -3  17        124.91        134.02        15.26 o
  -5  -2  17        125.12        142.16        24.27 o
  -4  -2  17        188.96        216.27        17.52 o
  -3  -2  17         60.48         73.47         8.10 o
  -2  -2  17         35.59         37.93         6.33 o
  -1  -2  17        158.29        145.11         8.43 o
   0  -2  17          9.43         11.78         4.29 o
   1  -2  17       1044.97        972.95        21.19 o
   2  -2  17        526.42        498.49        13.12 o
   3  -2  17         89.66         85.66         7.76 o
   4  -2  17        737.31        749.32        21.42 o
   5  -2  17          3.13          4.81         9.95 o
   6  -2  17        189.07        238.83        24.06 o
  -4  -1  17        428.45        417.30        21.51 o
  -3  -1  17         62.56         65.65         9.30 o
  -2  -1  17        123.46        146.94         9.46 o
  -1  -1  17          0.24          8.42         4.58 o
   0  -1  17        236.80        242.16         9.83 o
   1  -1  17         75.90         79.50         8.46 o
   2  -1  17        173.09        167.70         9.27 o
   3  -1  17        227.44        199.03        10.59 o
   4  -1  17         46.86         49.41         7.07 o
   5  -1  17        142.99        155.51        11.84 o
   6  -1  17        206.31        185.14        12.76 o
  -4   0  17        176.35        212.84        20.27 o
  -3   0  17          3.75          5.47         7.86 o
  -2   0  17        153.91        160.17         9.42 o
  -1   0  17        158.76        156.32         8.78 o
   0   0  17        212.50        261.01        13.87 o
   1   0  17        721.43        662.98        16.10 o
   2   0  17        767.48        706.34        18.31 o
   3   0  17        615.45        591.63        18.78 o
   4   0  17        257.60        249.44        12.90 o
   5   0  17          1.22         11.41         6.94 o
   6   0  17        185.98        212.41        14.73 o
  -5   1  17        172.09        181.94        20.65 o
  -4   1  17         50.03         72.46        11.62 o
  -3   1  17          0.48          5.17         7.01 o
  -2   1  17       1018.70        920.91        25.89 o
  -1   1  17        175.49        173.84         8.19 o
   0   1  17          5.29          6.41         3.89 o
   1   1  17        212.58        179.95         8.71 o
   2   1  17          1.06          1.58         4.23 o
   3   1  17       1190.24       1166.87        30.46 o
   4   1  17         13.08         20.54         6.94 o
   5   1  17        622.04        585.41        20.85 o
   6   1  17        198.71        222.87        19.88 o
  -5   2  17        305.21        315.49        26.41 o
  -4   2  17         89.08        108.38        13.35 o
  -3   2  17        517.09        487.07        21.61 o
  -2   2  17        191.22        223.53        12.37 o
  -1   2  17       1094.22       1012.28        27.38 o
   0   2  17          7.09          9.87         3.73 o
   1   2  17         95.26        110.46         6.97 o
   2   2  17          9.42          9.81         4.68 o
   3   2  17          5.60         12.24         5.32 o
   4   2  17        142.68        150.19        11.14 o
   5   2  17        316.42        293.68        17.99 o
   6   2  17         30.04         25.72        12.45 o
  -5   3  17          2.64          0.00        13.07 o
  -4   3  17         85.53         66.38        23.31 o
  -3   3  17          0.10          1.09         7.95 o
  -2   3  17         74.08         89.67        10.69 o
  -1   3  17         59.63         71.95        11.35 o
   0   3  17          0.86          4.66         5.21 o
   1   3  17        539.22        520.36        15.50 o
   2   3  17         24.35         29.32         5.17 o
   3   3  17         46.22         41.56         7.51 o
   4   3  17          1.36          4.61         8.38 o
   5   3  17        238.86        231.18        17.64 o
   6   3  17         96.87        121.60        18.03 o
  -4   4  17         24.05         24.82        13.18 o
  -3   4  17       1015.65        970.23        33.55 o
  -2   4  17         93.72         72.84         9.23 o
  -1   4  17        468.81        440.06        16.59 o
   0   4  17        349.68        339.24        14.26 o
   1   4  17          1.59          4.73         5.88 o
   2   4  17        354.15        317.87        13.08 o
   3   4  17        170.66        190.81        12.28 o
   4   4  17        204.81        257.29        16.47 o
   5   4  17        501.60        554.19        51.34 o
   6   4  17         25.40         27.20        19.89 o
  -4   5  17        308.73        334.03        25.79 o
  -3   5  17         23.65         20.52         9.66 o
  -2   5  17        426.83        443.19        17.83 o
  -1   5  17          2.88          7.00         6.24 o
   0   5  17        206.01        198.87        12.30 o
   1   5  17         98.76        117.90        10.43 o
   2   5  17        366.59        386.04        18.86 o
   3   5  17        459.84        452.20        21.55 o
   4   5  17         33.20         36.84        18.26 o
   5   5  17         18.80         35.86        20.86 o
   6   5  17        471.20        481.98        39.27 o
  -3   6  17        479.18        515.95        20.40 o
  -2   6  17        400.50        398.47        36.13 o
  -1   6  17        417.88        392.11        23.71 o
   0   6  17        217.03        238.07        16.70 o
   1   6  17         30.35         40.74         8.18 o
   2   6  17        466.72        478.79        27.10 o
   3   6  17         10.15         17.78        11.39 o
   4   6  17         54.32         45.64        18.58 o
   5   6  17        167.17        227.51        33.58 o
   6   6  17          3.48         21.52        23.47 o
  -3   7  17        157.35        141.50        13.77 o
  -2   7  17         64.68         76.48         9.68 o
  -1   7  17        122.66        140.08        30.72 o
   0   7  17          4.97         11.23         7.23 o
   1   7  17        375.74        377.98        16.79 o
   2   7  17        710.69        664.52        45.62 o
   3   7  17         42.80         59.79        14.33 o
   4   7  17          0.29          9.76        12.61 o
   5   7  17         23.41         36.18        19.89 o
   6   7  17         62.37         68.13        25.75 o
  -3   8  17        272.42        313.24        33.25 o
  -2   8  17         38.57         38.56         8.43 o
  -1   8  17        113.36        112.78        10.77 o
   0   8  17         13.06         20.84         9.74 o
   1   8  17          9.95         14.74         7.75 o
   2   8  17          2.40          6.80         8.73 o
   3   8  17         55.20         56.01        17.44 o
   4   8  17         17.26         25.74        13.63 o
   5   8  17         63.23         44.33        21.84 o
  -2   9  17        365.62        402.30        20.42 o
  -1   9  17        289.76        298.33        15.27 o
   0   9  17        463.55        505.06        25.92 o
   1   9  17        887.74        903.23        30.92 o
   2   9  17         16.40         15.75         9.39 o
   3   9  17         72.75         78.03        15.19 o
   4   9  17         41.16         68.51        16.79 o
  -1  10  17         10.19          9.85        13.84 o
   0  10  17        399.98        417.37        37.83 o
   1  10  17         54.54         42.92        12.17 o
   2  10  17        111.09         94.52        11.92 o
   3  10  17        125.62        109.08        16.88 o
   4  10  17         19.94         61.61        28.36 o
   1  11  17         14.28         24.12         7.82 o
   2  11  17         46.64         43.36        21.52 o
  -2  -9  18         53.37         27.71        26.40 o
  -1  -9  18        218.73        220.98        17.40 o
   0  -9  18         76.65         82.83        12.59 o
   1  -9  18         73.12        109.75        12.43 o
  -3  -8  18         98.45        125.21        15.51 o
  -2  -8  18        213.91        254.05        29.31 o
  -1  -8  18         12.20         12.12         9.21 o
   0  -8  18        118.68        122.80        12.74 o
   1  -8  18         91.99         98.85        12.08 o
   2  -8  18         39.61         31.61         8.78 o
  -4  -7  18        424.01        427.37        17.45 o
  -3  -7  18        307.39        367.72        21.66 o
  -2  -7  18        466.77        455.66        22.42 o
  -1  -7  18       1180.79       1256.34        40.55 o
   0  -7  18          2.16          5.23         7.53 o
   1  -7  18        194.01        216.95        15.07 o
   2  -7  18         14.78         20.35         8.80 o
   3  -7  18         15.08          9.77         8.65 o
  -4  -6  18        301.42        293.65        15.80 o
  -3  -6  18        308.50        283.78        18.67 o
  -2  -6  18       1653.84       1645.93        49.99 o
  -1  -6  18          6.43          8.19         7.96 o
   0  -6  18        782.08        760.72        25.73 o
   1  -6  18         80.12         75.60         8.55 o
   2  -6  18        373.20        391.93        18.96 o
   3  -6  18        100.29         80.13        13.85 o
   4  -6  18         15.96          4.44        10.12 o
  -5  -5  18         72.21         79.46        21.35 o
  -4  -5  18        324.01        333.14        17.32 o
  -3  -5  18        206.24        214.00        13.06 o
  -2  -5  18        202.42        200.96        10.64 o
  -1  -5  18       1999.02       1879.97        66.12 o
   0  -5  18         82.94         77.15         8.81 o
   1  -5  18        365.68        386.67        16.11 o
   2  -5  18        209.40        178.14        19.10 o
   3  -5  18        103.60        112.53        15.31 o
   4  -5  18         89.62         75.40        13.70 o
  -5  -4  18        371.12        386.28        52.86 o
  -4  -4  18         16.47         21.78        10.68 o
  -3  -4  18        296.71        271.53        14.20 o
  -2  -4  18       1886.70       1767.97        42.85 o
  -1  -4  18        221.50        205.89         9.07 o
   0  -4  18        639.48        643.01        20.94 o
   1  -4  18        121.12        123.67         9.46 o
   2  -4  18        386.63        381.86        17.25 o
   3  -4  18        261.35        254.01        22.95 o
   4  -4  18          9.19          4.20         9.01 o
   5  -4  18         76.01         78.83        18.22 o
  -5  -3  18        104.12        117.30        15.84 o
  -4  -3  18        656.42        636.11        28.55 o
  -3  -3  18       1204.06       1195.73        32.91 o
  -2  -3  18        425.06        379.56        13.73 o
  -1  -3  18       2088.49       1968.24        41.59 o
   0  -3  18          4.60          6.44         3.98 o
   1  -3  18        754.99        700.88        20.13 o
   2  -3  18        948.74        837.77        26.43 o
   3  -3  18          1.37          7.85         8.21 o
   4  -3  18        658.33        623.02        46.90 o
   5  -3  18         12.98         19.61        11.38 o
  -5  -2  18         13.04         10.51        12.90 o
  -4  -2  18        536.91        562.23        25.63 o
  -3  -2  18          4.63          7.20         6.42 o
  -2  -2  18       2398.34       2218.39        46.96 o
  -1  -2  18        327.77        310.38        11.81 o
   0  -2  18       2396.12       2345.30        52.91 o
   1  -2  18       1553.33       1492.78        30.25 o
   2  -2  18        110.22        112.28         7.58 o
   3  -2  18       1045.90        945.35        25.25 o
   4  -2  18         33.79         21.36        10.20 o
   5  -2  18        372.28        392.59        22.75 o
  -4  -1  18        587.38        582.47        31.00 o
  -3  -1  18        249.29        273.13        14.85 o
  -2  -1  18         35.51         36.76         6.53 o
  -1  -1  18        508.82        530.92        17.63 o
   0  -1  18        900.71        867.34        21.37 o
   1  -1  18        235.20        204.77         8.78 o
   2  -1  18        837.71        754.06        19.34 o
   3  -1  18         63.37         47.83         6.69 o
   4  -1  18         75.85         72.39         9.37 o
   5  -1  18         39.21         38.38         7.80 o
   6  -1  18          1.26          5.39         6.99 o
  -4   0  18         91.47         98.12        16.19 o
  -3   0  18         34.73         34.35         9.59 o
  -2   0  18       1547.18       1542.40        35.11 o
  -1   0  18        377.97        360.98        12.91 o
   0   0  18       2129.02       1989.21        38.63 o
   1   0  18       1892.05       1865.24        36.54 o
   2   0  18        647.86        654.82        17.79 o
   3   0  18        999.21        907.66        25.38 o
   4   0  18         17.41         10.63         6.51 o
   5   0  18        551.14        580.28        26.07 o
   6   0  18          6.03          9.28         8.57 o
  -5   1  18        143.90        205.01        23.48 o
  -4   1  18        126.16        108.39        17.60 o
  -3   1  18        907.03        918.33        40.91 o
  -2   1  18        421.97        412.03        19.44 o
  -1   1  18       4035.95       3901.70        76.73 o
   0   1  18       2863.87       2788.60        51.82 o
   1   1  18        103.19        112.00        10.25 o
   2   1  18       3375.73       3308.37        65.88 o
   3   1  18        388.38        353.77        17.36 o
   4   1  18       1755.11       1598.96        40.36 o
   5   1  18        322.99        295.34        15.42 o
   6   1  18        139.92        124.37        14.61 o
  -5   2  18          4.49         18.24        14.90 o
  -4   2  18          5.50         13.45        13.31 o
  -3   2  18        314.77        271.62        16.72 o
  -2   2  18        254.72        244.38        13.20 o
  -1   2  18       1092.77        969.24        27.04 o
   0   2  18        898.79        855.93        18.65 o
   1   2  18       3382.51       3308.05        65.70 o
   2   2  18         14.60         16.36         5.51 o
   3   2  18        626.75        621.60        20.01 o
   4   2  18        337.60        318.02        14.91 o
   5   2  18         33.91         53.32        11.19 o
   6   2  18        530.01        435.02        27.42 o
  -5   3  18          0.65          0.00        13.44 o
  -4   3  18         52.94         43.17        11.83 o
  -3   3  18         46.36         29.47        10.29 o
  -2   3  18        120.40        141.73        13.08 o
  -1   3  18       1828.23       1709.68        49.34 o
   0   3  18        564.59        559.01        24.98 o
   1   3  18        587.46        553.96        16.62 o
   2   3  18        641.90        691.95        21.85 o
   3   3  18         49.25         53.20         7.99 o
   4   3  18        825.42        796.38        46.76 o
   5   3  18        219.96        253.51        33.33 o
   6   3  18         33.14         29.73        13.87 o
  -4   4  18        133.44        147.65        18.61 o
  -3   4  18         31.26         20.00         9.72 o
  -2   4  18        714.67        678.37        26.42 o
  -1   4  18        340.30        323.96        20.83 o
   0   4  18       1054.59       1002.74        33.07 o
   1   4  18       3474.92       3358.33        88.33 o
   2   4  18        185.24        188.53        12.00 o
   3   4  18       2218.02       2213.39        53.94 o
   4   4  18        527.77        545.35        31.33 o
   5   4  18        661.37        745.94        35.95 o
   6   4  18        182.42        165.77        36.98 o
  -4   5  18        136.39        145.91        19.49 o
  -3   5  18        164.15        182.13        16.05 o
  -2   5  18        622.73        575.41        24.46 o
  -1   5  18        785.75        749.15        26.09 o
   0   5  18        429.78        418.91        16.99 o
   1   5  18        261.04        273.50        16.90 o
   2   5  18        557.43        588.11        24.14 o
   3   5  18        886.08        937.68        32.72 o
   4   5  18        322.90        331.50        33.58 o
   5   5  18       1017.90       1092.42        49.22 o
   6   5  18         18.24         23.42        17.44 o
  -3   6  18          1.44          7.12         9.53 o
  -2   6  18          1.61          1.78         7.62 o
  -1   6  18         70.20         75.63        16.19 o
   0   6  18          0.80          8.60         6.66 o
   1   6  18        346.91        368.98        19.31 o
   2   6  18        417.36        396.74        20.05 o
   3   6  18        515.23        521.30        28.61 o
   4   6  18        946.47        985.69        59.33 o
   5   6  18         22.50         16.63        20.54 o
   6   6  18        186.50        170.46        33.58 o
  -3   7  18        181.71        120.36        13.51 o
  -2   7  18         31.97         26.83         8.52 o
  -1   7  18         38.76         25.03         8.28 o
   0   7  18        316.43        314.08        16.61 o
   1   7  18         71.87         71.47         9.71 o
   2   7  18        802.44        824.16        30.46 o
   3   7  18        143.36        175.35        30.32 o
   4   7  18        158.18        166.05        20.99 o
   5   7  18        126.59        138.54        28.03 o
  -2   8  18         37.07         23.28         8.20 o
  -1   8  18        405.23        395.87        17.59 o
   0   8  18          8.94          1.52         7.15 o
   1   8  18        724.60        745.13        38.24 o
   2   8  18        458.66        397.67        42.38 o
   3   8  18        671.67        694.64        34.36 o
   4   8  18       1087.53       1230.05        51.15 o
   5   8  18        177.29        179.91        30.32 o
  -2   9  18          2.80          0.00        10.65 o
  -1   9  18         42.90         37.41         8.27 o
   0   9  18         12.90         14.58         7.63 o
   1   9  18         62.91         81.09        16.36 o
   2   9  18         41.01         43.29        12.96 o
   3   9  18        787.10        853.30        39.63 o
   4   9  18         54.72         37.13        20.70 o
   0  10  18         12.40         14.70         7.77 o
   1  10  18        230.76        215.34        15.91 o
   2  10  18         78.03         86.84        12.33 o
   3  10  18         46.95         36.84        24.78 o
  -1  -9  19         46.29         30.64        25.75 o
   0  -9  19         15.72         17.37        15.74 o
  -2  -8  19         23.73         17.80         9.83 o
  -1  -8  19         41.89         48.93        10.96 o
   0  -8  19         11.04          0.16         9.00 o
   1  -8  19        351.54        407.16        21.39 o
   2  -8  19          7.13         14.27         9.18 o
  -4  -7  19         21.25         12.90         7.16 o
  -3  -7  19        199.84        229.38        19.13 o
  -2  -7  19         37.21         42.31        19.81 o
  -1  -7  19         26.98         26.93        13.26 o
   0  -7  19          7.73         19.86         8.97 o
   1  -7  19        149.65        143.98        12.96 o
   2  -7  19         31.40         55.05        10.31 o
   3  -7  19         29.75         32.92        10.17 o
  -4  -6  19        141.02        164.14        12.97 o
  -3  -6  19        321.20        338.44        15.76 o
  -2  -6  19          5.44         16.63         9.21 o
  -1  -6  19          9.94          7.80         8.06 o
   0  -6  19        200.76        219.76        28.44 o
   1  -6  19          0.60          2.97         7.14 o
   2  -6  19        341.67        337.96        17.76 o
   3  -6  19         11.68          4.41         9.46 o
  -5  -5  19         49.95         30.97        19.89 o
  -4  -5  19        294.17        325.17        22.02 o
  -3  -5  19         10.83         14.19         7.39 o
  -2  -5  19         85.76         76.40         8.94 o
  -1  -5  19        162.33        171.42        14.21 o
   0  -5  19        114.88        127.16        10.57 o
   1  -5  19         40.71         37.27         7.25 o
   2  -5  19        168.15        159.23        13.28 o
   3  -5  19          2.01          2.41         8.76 o
   4  -5  19          7.16          8.89         9.78 o
  -5  -4  19        104.76        118.46        16.62 o
  -4  -4  19        243.28        286.16        20.13 o
  -3  -4  19        358.48        392.94        18.16 o
  -2  -4  19          0.91          2.91         5.78 o
  -1  -4  19         73.18         68.28         6.26 o
   0  -4  19         76.66         80.54         9.37 o
   1  -4  19          6.14          5.05         6.06 o
   2  -4  19         33.34         34.54         8.62 o
   3  -4  19         24.10         18.05         9.64 o
   4  -4  19        197.75        222.15        17.78 o
  -5  -3  19        611.60        702.67        31.56 o
  -4  -3  19        532.37        548.12        26.37 o
  -3  -3  19        311.97        289.56        14.91 o
  -2  -3  19        490.62        498.09        16.45 o
  -1  -3  19        231.62        228.98        11.10 o
   0  -3  19        864.44        851.46        21.14 o
   1  -3  19        137.53        144.62        10.44 o
   2  -3  19          2.02          5.85         7.15 o
   3  -3  19         33.79         38.89        10.86 o
   4  -3  19         29.53         29.56        11.96 o
   5  -3  19        296.19        299.86        21.56 o
  -5  -2  19        362.95        464.73        29.74 o
  -4  -2  19         14.62         20.95        10.77 o
  -3  -2  19       1196.84       1158.49        33.31 o
  -2  -2  19        781.74        747.38        22.59 o
  -1  -2  19        265.86        259.47        11.49 o
   0  -2  19        689.36        660.27        21.22 o
   1  -2  19        119.01        122.14        10.76 o
   2  -2  19        320.33        294.65        11.98 o
   3  -2  19         45.75         47.58         5.83 o
   4  -2  19         13.27          8.73        10.82 o
   5  -2  19          2.12          6.08        10.32 o
  -4  -1  19        726.87        710.56        34.57 o
  -3  -1  19         20.77         23.33         8.41 o
  -2  -1  19        405.97        362.03        13.83 o
  -1  -1  19          5.27          6.99         5.07 o
   0  -1  19         76.57         92.59         7.48 o
   1  -1  19        602.21        516.20        14.38 o
   2  -1  19        134.05        126.00         9.89 o
   3  -1  19         59.58         63.82        10.61 o
   4  -1  19         93.49         79.10         8.31 o
   5  -1  19        173.27        194.30        17.75 o
   6  -1  19          2.90          0.00         6.25 o
  -4   0  19        169.13        166.23        19.81 o
  -3   0  19       1523.84       1506.55        46.25 o
  -2   0  19         19.45         14.54         7.15 o
  -1   0  19       1596.94       1538.03        34.39 o
   0   0  19          9.72         18.53         4.98 o
   1   0  19        311.36        303.94        10.90 o
   2   0  19         10.75         14.38         5.18 o
   3   0  19         75.58         65.00         7.81 o
   4   0  19         52.81         40.97        10.12 o
   5   0  19          8.96         22.17         7.97 o
   6   0  19         29.68         17.72         9.87 o
  -5   1  19         91.23        102.69        27.71 o
  -4   1  19       1593.98       1563.85        68.95 o
  -3   1  19         30.31         40.53        18.74 o
  -2   1  19       1492.20       1475.72        48.65 o
  -1   1  19       1535.56       1583.44        46.62 o
   0   1  19       1542.94       1474.53        30.29 o
   1   1  19        491.09        481.48        17.08 o
   2   1  19          1.85          7.41         5.50 o
   3   1  19        308.50        312.55        15.99 o
   4   1  19          9.51          6.44         7.39 o
   5   1  19          2.64          1.59         6.80 o
   6   1  19          1.12          8.50        11.04 o
  -5   2  19        452.04        486.92        32.58 o
  -4   2  19          5.57          8.75         9.79 o
  -3   2  19        349.95        370.73        19.92 o
  -2   2  19         84.48         99.69        11.92 o
  -1   2  19         40.44         24.03         6.86 o
   0   2  19        460.46        480.96        20.30 o
   1   2  19        263.73        281.66        17.51 o
   2   2  19        642.59        626.78        23.76 o
   3   2  19        176.47        182.36        11.98 o
   4   2  19        118.68        110.70        10.74 o
   5   2  19         28.63         17.56         9.39 o
   6   2  19        137.09        125.99        18.02 o
  -4   3  19        494.17        481.29        24.00 o
  -3   3  19         10.23         11.60         9.36 o
  -2   3  19       1132.20       1127.12        36.92 o
  -1   3  19        401.48        406.64        22.86 o
   0   3  19        174.35        183.09        13.23 o
   1   3  19        248.82        260.27        13.11 o
   2   3  19         62.42         71.07         9.03 o
   3   3  19         29.92         31.22         7.88 o
   4   3  19         92.02         88.92        12.26 o
   5   3  19         11.23          9.86         9.83 o
   6   3  19        153.88        156.72        39.75 o
  -4   4  19          5.18          3.35        12.83 o
  -3   4  19       1064.68       1052.07        36.44 o
  -2   4  19        358.78        363.14        19.59 o
  -1   4  19        520.36        522.78        22.86 o
   0   4  19       1176.50       1219.02        38.74 o
   1   4  19          0.81          1.80         6.27 o
   2   4  19       1638.30       1663.00        42.04 o
   3   4  19         39.63         40.65         8.59 o
   4   4  19         57.59         83.87        18.61 o
   5   4  19         20.46         17.08        13.08 o
   6   4  19          8.22         16.41        15.22 o
  -4   5  19        401.54        409.49        30.68 o
  -3   5  19         55.73         41.44        11.34 o
  -2   5  19        590.93        613.28        25.94 o
  -1   5  19       2160.09       2013.56        57.99 o
   0   5  19          3.27          2.45         7.84 o
   1   5  19       1790.45       1838.01        67.85 o
   2   5  19         57.85         83.05        12.09 o
   3   5  19       1089.12       1146.94        38.34 o
   4   5  19         73.94         97.80        22.82 o
   5   5  19         22.57         42.40        14.70 o
   6   5  19          0.46          7.79        13.70 o
  -3   6  19        111.78        111.85        35.35 o
  -2   6  19        654.42        691.73        28.29 o
  -1   6  19          2.51          0.72         8.53 o
   0   6  19        918.48        870.65        31.66 o
   1   6  19        140.97        191.30        18.05 o
   2   6  19        781.37        739.73        28.57 o
   3   6  19        637.32        673.49        33.69 o
   6   6  19         44.82         26.40        23.47 o
  -3   7  19         28.05          8.48        18.26 o
  -2   7  19        315.37        289.23        17.00 o
  -1   7  19        354.16        370.13        20.37 o
   0   7  19          0.77          2.51         7.16 o
   1   7  19        242.26        256.24        22.29 o
   2   7  19         11.63         22.24         9.93 o
   3   7  19         87.06         79.21        25.43 o
   4   7  19         52.83         67.15        22.17 o
  -2   8  19        683.96        657.42        23.75 o
  -1   8  19        236.70        242.64        18.16 o
   0   8  19        807.77        830.44        32.50 o
   1   8  19         15.69         21.94        10.55 o
   2   8  19       1412.89       1431.55        87.19 o
   3   8  19        160.58        211.26        21.67 o
   4   8  19         27.18         40.32        31.62 o
   5   8  19        347.99        417.23        41.73 o
  -1   9  19        419.57        406.12        18.36 o
   0   9  19        138.92        137.43        12.70 o
   1   9  19        507.08        508.69        40.90 o
   2   9  19        283.95        299.30        25.26 o
   3   9  19         59.56         58.98        16.03 o
   4   9  19        340.29        383.19        29.06 o
   0  10  19         71.55         94.86        22.49 o
   1  10  19        214.48        207.62        30.97 o
   0  -9  20          0.41          0.00        22.17 o
  -2  -8  20        190.64        240.99        27.23 o
  -1  -8  20         63.90         66.67        23.40 o
   0  -8  20        653.83        777.32        30.26 o
   1  -8  20         38.73         57.54        11.37 o
  -3  -7  20        247.80        319.55        21.28 o
  -2  -7  20          2.76         11.74        10.45 o
  -1  -7  20        416.80        472.60        30.35 o
   0  -7  20        119.90        148.88        14.31 o
   1  -7  20         43.13         66.06        16.62 o
   2  -7  20        467.82        539.94        38.48 o
   3  -7  20          7.03         30.32        25.43 o
  -4  -6  20          1.16         10.82         8.11 o
  -3  -6  20         19.80          1.71         5.53 o
  -2  -6  20        285.90        260.38        24.37 o
  -1  -6  20         55.14         43.47        10.13 o
   0  -6  20        581.43        581.00        24.34 o
   1  -6  20        222.97        219.49        14.55 o
   2  -6  20         35.64         36.47         9.55 o
   3  -6  20        136.45        161.77        15.60 o
  -4  -5  20        165.33        135.41        12.74 o
  -3  -5  20         47.53         44.82         8.21 o
  -2  -5  20        132.69        118.64         9.20 o
  -1  -5  20        148.47        125.73        14.73 o
   0  -5  20        141.55        164.35        16.55 o
   1  -5  20        213.09        219.33        12.91 o
   2  -5  20        449.09        453.14        23.26 o
   3  -5  20        118.35        120.66        14.13 o
   4  -5  20        267.31        260.33        19.60 o
  -5  -4  20          1.06         21.90        16.91 o
  -4  -4  20        256.56        286.58        39.74 o
  -3  -4  20         76.09         68.66         9.59 o
  -2  -4  20        732.66        773.44        26.39 o
  -1  -4  20         42.21         44.36         5.77 o
   0  -4  20        658.58        644.19        21.82 o
   1  -4  20        314.84        350.90        14.83 o
   2  -4  20         82.25         84.75        11.01 o
   3  -4  20        606.76        620.49        48.97 o
   4  -4  20          7.27          0.29         9.24 o
  -5  -3  20          6.59         14.76        13.94 o
  -4  -3  20          2.45         12.27        14.49 o
  -3  -3  20        126.60        133.74        11.79 o
  -2  -3  20        117.40        125.03         9.46 o
  -1  -3  20        379.49        354.08        13.13 o
   0  -3  20        525.22        510.94        15.18 o
   1  -3  20         74.84         84.99        10.18 o
   2  -3  20        892.41        851.63        27.60 o
   3  -3  20        120.65        107.04        13.29 o
   4  -3  20        264.04        243.05        19.77 o
   5  -3  20        109.18        107.15        17.03 o
  -5  -2  20          1.10         12.49        13.78 o
  -4  -2  20          6.35         10.54        12.72 o
  -3  -2  20         13.17         17.24         9.76 o
  -2  -2  20        372.90        344.17        15.88 o
  -1  -2  20         57.93         68.99         7.47 o
   0  -2  20         25.33         19.55         5.38 o
   1  -2  20       1130.19       1092.88        25.00 o
   2  -2  20         34.94         32.42         5.56 o
   3  -2  20        477.50        464.10        25.63 o
   4  -2  20         95.66         92.00        15.62 o
   5  -2  20          5.84          4.33        11.12 o
  -4  -1  20        236.44        221.40        21.40 o
  -3  -1  20         74.53         72.54        12.01 o
  -2  -1  20         54.59         44.16         7.54 o
  -1  -1  20        540.29        514.82        20.51 o
   0  -1  20         13.16         15.37         5.25 o
   1  -1  20        529.86        517.19        14.76 o
   2  -1  20       1632.79       1540.85        52.66 o
   3  -1  20          1.41          6.60         5.91 o
   4  -1  20        444.62        433.94        16.79 o
   5  -1  20        127.77        113.19        10.07 o
  -4   0  20        144.02        145.33        19.48 o
  -3   0  20          2.36          2.75         9.17 o
  -2   0  20        666.04        593.60        26.52 o
  -1   0  20        419.83        412.42        14.53 o
   0   0  20        523.20        545.58        15.36 o
   1   0  20       1264.31       1201.83        26.25 o
   2   0  20         48.04         44.57         6.54 o
   3   0  20        647.45        664.28        21.24 o
   4   0  20        919.80        829.02        29.96 o
   5   0  20        195.64        208.26        13.70 o
   6   0  20        192.70        193.79        28.03 o
  -4   1  20         41.69         26.28        13.68 o
  -3   1  20         11.25         32.85        12.78 o
  -2   1  20          1.22          7.18         8.51 o
  -1   1  20         24.17         26.25         8.44 o
   0   1  20         10.46         12.30         4.84 o
   1   1  20         20.10         39.91         7.74 o
   2   1  20        817.88        823.91        21.99 o
   3   1  20        711.77        658.75        21.75 o
   4   1  20        263.93        278.15        15.00 o
   5   1  20        371.60        385.16        20.17 o
   6   1  20          3.53         14.02        26.40 o
  -5   2  20          8.52         18.15        15.12 o
  -4   2  20         44.09         39.16        11.92 o
  -3   2  20          2.58          5.73         9.36 o
  -2   2  20          6.97          8.99        11.37 o
  -1   2  20          0.85          2.02         7.26 o
   0   2  20        242.30        222.88        14.95 o
   1   2  20        313.38        303.27        12.58 o
   2   2  20          1.17          5.61         5.62 o
   3   2  20        360.11        370.97        16.28 o
   4   2  20        287.67        303.45        30.35 o
   5   2  20         94.60         91.54        18.99 o
   6   2  20        118.25        131.70        38.79 o
  -4   3  20         30.99         21.97        11.45 o
  -3   3  20         41.19         63.49        13.16 o
  -2   3  20         33.70         21.57         9.49 o
  -1   3  20         25.58         35.67         9.21 o
   0   3  20         72.80         85.76         9.72 o
   1   3  20        549.30        519.90        22.31 o
   2   3  20       1897.94       1856.27        46.63 o
   3   3  20        266.91        292.80        19.90 o
   4   3  20        536.39        566.05        30.17 o
   5   3  20        505.14        559.44        26.28 o
   6   3  20         68.52         63.17        15.81 o
  -4   4  20          1.67         17.10        13.77 o
  -3   4  20         34.43         39.90        16.49 o
  -2   4  20         13.22         28.00        10.31 o
  -1   4  20        221.41        195.03        15.84 o
   0   4  20         69.16         95.48        12.55 o
   1   4  20        408.64        450.96        20.23 o
   2   4  20        345.37        346.50        19.13 o
   3   4  20        218.04        263.08        14.78 o
   4   4  20        465.34        484.32        23.44 o
   5   4  20         92.35         86.46        16.21 o
   6   4  20         72.95        108.88        18.95 o
  -3   5  20        314.52        344.24        21.22 o
  -2   5  20        101.46         81.23        12.81 o
  -1   5  20          0.31          4.57         8.48 o
   0   5  20          4.80          6.37         9.10 o
   1   5  20          7.90         12.46         9.62 o
   2   5  20         15.77         10.02         8.98 o
   3   5  20        339.37        371.31        26.74 o
   5   5  20        411.55        475.62        73.98 o
   6   5  20         92.83        105.09        22.33 o
  -3   6  20        236.40        252.00        36.18 o
  -2   6  20          7.29          6.67        10.04 o
  -1   6  20         11.09          6.87         9.28 o
   0   6  20          0.11          8.03         8.73 o
   1   6  20          9.69          7.05         9.42 o
   2   6  20         11.16         21.69        10.30 o
   3   6  20        282.04        260.58        22.96 o
  -3   7  20         16.27         21.84        19.23 o
  -2   7  20          2.79         15.75        10.65 o
  -1   7  20          1.37          9.83         9.85 o
   0   7  20          4.24         10.80         9.75 o
   1   7  20        183.59        196.62        16.95 o
   2   7  20        269.27        245.98        18.26 o
   3   7  20        169.21        216.02        21.81 o
   4   7  20          7.49          0.00        17.28 o
  -2   8  20          1.07          0.00        17.28 o
  -1   8  20         29.29         30.53        10.73 o
   0   8  20         25.02         40.08        10.70 o
   1   8  20        100.50        114.71        16.45 o
   2   8  20          7.43         15.71        12.53 o
   3   8  20         38.42         23.30        14.47 o
   4   8  20        212.98        226.54        25.38 o
  -1   9  20        114.10        118.61        20.56 o
   0   9  20        150.23        175.60        16.01 o
   1   9  20         95.73        109.18        16.64 o
   2   9  20          1.44          0.97        12.66 o
   3   9  20          1.78         15.29        14.23 o
   4   9  20          3.32          0.00        22.17 o
  -1  -8  21        206.93        227.12        21.27 o
   0  -8  21         27.77         29.21        10.01 o
  -3  -7  21          0.47          9.78        14.67 o
  -2  -7  21        367.60        391.11        48.19 o
  -1  -7  21        116.89        130.75        28.66 o
   0  -7  21          5.85          1.59         9.14 o
   1  -7  21        139.22        132.31        14.79 o
   2  -7  21          2.24          8.71         9.08 o
  -4  -6  21         93.42         89.97        20.86 o
  -3  -6  21        231.17        233.01        15.67 o
  -2  -6  21         20.65         17.08        10.17 o
  -1  -6  21         69.33         56.96        11.35 o
   0  -6  21        314.43        326.59        59.24 o
   1  -6  21         46.22         30.00         9.27 o
   2  -6  21          7.93          7.06         8.96 o
   3  -6  21         63.38         68.08        12.66 o
  -4  -5  21        288.06        317.36        20.47 o
  -3  -5  21         72.86         55.99         8.93 o
  -2  -5  21        400.66        419.52        16.47 o
  -1  -5  21        516.76        553.61        32.38 o
   0  -5  21         54.65         46.09         9.11 o
   1  -5  21         50.71         40.76         8.20 o
   2  -5  21          7.65          7.48         8.07 o
   3  -5  21         24.52         16.99        10.55 o
  -4  -4  21         99.92        113.88        15.28 o
  -3  -4  21       1313.94       1279.02        64.51 o
  -2  -4  21          2.56          4.88         6.15 o
  -1  -4  21        959.88        898.60        24.38 o
   0  -4  21        923.46        869.60        26.80 o
   1  -4  21        233.72        233.76        13.59 o
   2  -4  21        231.85        235.74        15.90 o
   3  -4  21          8.62          5.48         9.15 o
   4  -4  21          1.17          7.33        10.56 o
  -4  -3  21        291.92        300.34        25.53 o
  -3  -3  21         41.15         46.29         9.32 o
  -2  -3  21        522.98        528.41        17.43 o
  -1  -3  21       1391.79       1335.45        31.31 o
   0  -3  21         27.10         28.34         5.54 o
   1  -3  21        953.96        915.05        25.54 o
   2  -3  21         16.01         17.99         8.44 o
   3  -3  21        237.85        200.24        17.14 o
   4  -3  21        116.97        136.10        16.22 o
  -5  -2  21         37.97         62.04        25.92 o
  -4  -2  21          8.98          7.30        12.02 o
  -3  -2  21        690.47        712.95        30.75 o
  -2  -2  21        105.71        135.12        10.22 o
  -1  -2  21        163.05        164.09        14.65 o
   0  -2  21        477.32        483.93        27.04 o
   1  -2  21         38.08         39.77         5.63 o
   2  -2  21        230.48        206.45        13.74 o
   3  -2  21        179.61        149.73        14.21 o
   4  -2  21          4.01          4.14         9.46 o
   5  -2  21         42.70         33.77        14.17 o
  -4  -1  21        352.03        382.22        51.34 o
  -3  -1  21          7.28         14.05         9.88 o
  -2  -1  21       1093.99       1079.61        27.65 o
  -1  -1  21        643.94        667.26        19.53 o
   0  -1  21        586.42        527.83        16.51 o
   1  -1  21        279.71        295.46        12.49 o
   2  -1  21         44.82         47.02         6.71 o
   3  -1  21        352.67        307.32        14.04 o
   4  -1  21         18.58         20.34         6.58 o
   5  -1  21          0.14          2.38         6.47 o
  -4   0  21        128.53        122.06        22.98 o
  -3   0  21       1442.28       1450.89        68.37 o
  -2   0  21        941.70        956.45        33.07 o
  -1   0  21        188.92        204.04        11.23 o
   0   0  21       4768.73       4648.80        84.03 o
   1   0  21         90.03        102.85        11.91 o
   2   0  21       1012.14        954.59        25.38 o
   3   0  21        241.35        221.16        17.46 o
   4   0  21        186.91        181.29        12.52 o
   5   0  21        129.21        113.37        12.66 o
  -4   1  21        295.99        303.66        25.20 o
  -3   1  21        272.25        291.95        23.82 o
  -2   1  21         51.72         56.74        11.14 o
  -1   1  21        723.28        719.80        44.58 o
   0   1  21        283.89        294.47        11.59 o
   1   1  21       1787.85       1687.62        37.51 o
   2   1  21        535.27        531.09        16.97 o
   3   1  21        221.88        225.14        13.45 o
   4   1  21        222.10        245.01        14.84 o
   5   1  21         18.10          9.81         8.64 o
   6   1  21         44.32         38.47        26.73 o
  -4   2  21         27.87         14.07        14.83 o
  -3   2  21        668.35        716.29        37.37 o
  -2   2  21        331.07        348.91        24.51 o
  -1   2  21        567.46        567.56        23.89 o
   0   2  21       2093.05       2104.53        86.70 o
   1   2  21         13.24         16.80         7.16 o
   2   2  21        146.73        157.03        10.47 o
   3   2  21         42.22         53.41         9.85 o
   4   2  21         34.62         27.18        10.34 o
   5   2  21         21.50          7.50        10.11 o
  -4   3  21        268.87        280.52        20.86 o
  -3   3  21        226.82        233.20        17.74 o
  -2   3  21        708.34        683.03        27.82 o
  -1   3  21        754.43        753.57        28.72 o
   0   3  21         15.50          5.63         8.47 o
   1   3  21       1939.90       1981.68        57.00 o
   2   3  21        705.72        723.14        24.42 o
   3   3  21        867.66        896.17        31.94 o
   4   3  21        309.55        321.77        27.03 o
   5   3  21          0.85          0.00        10.50 o
  -4   4  21        172.92        117.03        24.78 o
  -3   4  21         49.16         41.52        12.17 o
  -2   4  21        688.20        682.96        28.43 o
  -1   4  21          0.40          4.63         8.53 o
   0   4  21       3880.39       3788.79       100.28 o
   1   4  21        367.93        421.30        27.53 o
   2   4  21        666.91        726.81        28.56 o
   3   4  21       1162.01       1240.02        40.82 o
   4   4  21         98.87        104.72        13.98 o
   5   4  21        204.53        191.61        27.22 o
  -3   5  21          3.52          1.17         9.71 o
  -2   5  21          3.43         14.20        10.30 o
  -1   5  21        304.11        312.02        19.42 o
   0   5  21        349.01        368.58        20.73 o
   1   5  21        567.16        561.48        24.62 o
   2   5  21        464.24        556.75        38.57 o
   3   5  21          9.43          9.61        13.27 o
   5   5  21         32.10         27.57        15.97 o
  -3   6  21        223.18        209.25        31.95 o
  -2   6  21        133.79        109.29        14.57 o
  -1   6  21        162.99        182.33        16.62 o
   0   6  21        694.75        754.82        50.30 o
   1   6  21        151.20        187.38        16.79 o
   2   6  21        368.02        400.42        21.67 o
   3   6  21        156.37        219.36        18.42 o
  -2   7  21         12.26         17.28        11.23 o
  -1   7  21        703.57        644.66        28.34 o
   0   7  21        106.62        137.93        15.13 o
   1   7  21        935.90        960.45        35.08 o
   2   7  21        863.88        915.55        34.63 o
   3   7  21        128.77        125.28        19.33 o
   4   7  21        910.69       1026.11        62.92 o
  -1   8  21        267.40        275.90        20.23 o
   0   8  21        111.95         97.10        14.09 o
   1   8  21        789.37        826.70        40.39 o
   2   8  21          2.12          0.00        11.74 o
   3   8  21        556.26        587.19        52.32 o
   4   8  21         55.50         35.21        22.17 o
   0   9  21         73.20        101.06        33.58 o
   1   9  21         49.31         43.36        13.98 o
   2   9  21        475.73        502.65        49.04 o
   3   9  21         12.83         26.24        15.37 o
   0  -8  22         25.03         26.40        21.52 o
  -2  -7  22         10.88          4.74        10.40 o
  -1  -7  22          2.55          0.00         8.67 o
   0  -7  22          1.65          3.60         8.38 o
   1  -7  22         58.88         54.37        16.96 o
   2  -7  22         39.33         27.71        22.17 o
  -3  -6  22         60.81         52.27         7.26 o
  -2  -6  22         27.87          9.15         9.86 o
  -1  -6  22         24.84          9.23         9.57 o
   0  -6  22         11.84         16.02         9.41 o
   1  -6  22         38.70         49.60         9.98 o
   2  -6  22         21.19         25.09         9.77 o
   3  -6  22        158.53        125.51        32.27 o
  -4  -5  22          0.30         23.47        25.75 o
  -3  -5  22         79.92         74.89         9.86 o
  -2  -5  22         88.23         75.78        10.54 o
  -1  -5  22          2.10         10.45         8.92 o
   0  -5  22        448.37        474.42        19.93 o
   1  -5  22         23.97         11.36         7.82 o
   2  -5  22        391.90        382.40        19.15 o
   3  -5  22         11.21         24.28        12.87 o
  -4  -4  22        126.02        145.86        17.17 o
  -3  -4  22          4.65          5.36         7.46 o
  -2  -4  22         37.62         36.48         7.90 o
  -1  -4  22        103.42        111.39         8.23 o
   0  -4  22         14.45         11.55         7.59 o
   1  -4  22        159.19        175.87        12.40 o
   2  -4  22          1.26          3.75         8.39 o
   3  -4  22         91.73         86.46        15.77 o
   4  -4  22         48.69         62.27        19.52 o
  -4  -3  22        128.42        144.60        17.44 o
  -3  -3  22        259.91        319.01        20.48 o
  -2  -3  22        288.92        288.06        13.87 o
  -1  -3  22         40.73         43.98         6.90 o
   0  -3  22          8.38          8.10         5.05 o
   1  -3  22         22.59         21.67         7.54 o
   2  -3  22         49.52         54.42        13.69 o
   3  -3  22          6.97          5.69        10.19 o
   4  -3  22         81.86         90.60        14.74 o
  -4  -2  22         78.60         82.70        16.91 o
  -3  -2  22        156.87        166.43        16.63 o
  -2  -2  22         14.68         16.38         6.93 o
  -1  -2  22          1.05         14.31         6.30 o
   0  -2  22         81.73         78.36         9.28 o
   1  -2  22        105.35        116.49         8.13 o
   2  -2  22        141.54        105.18         8.64 o
   3  -2  22        587.70        596.85        18.96 o
   4  -2  22         18.67         16.66        11.20 o
   5  -2  22         80.65         87.36        21.52 o
  -4  -1  22         78.33         97.25        17.93 o
  -3  -1  22         44.48         46.09        13.86 o
  -2  -1  22         63.83         61.99         9.88 o
  -1  -1  22         71.82         83.81         8.56 o
   0  -1  22        514.04        538.03        16.01 o
   1  -1  22         39.67         42.56         6.38 o
   2  -1  22        135.04        147.09        14.46 o
   3  -1  22        158.61        145.08        10.76 o
   4  -1  22         50.61         48.52         7.63 o
   5  -1  22        216.61        220.88        13.08 o
  -4   0  22        489.58        542.59        38.90 o
  -3   0  22        159.87        188.50        17.10 o
  -2   0  22         33.46         37.24        10.37 o
  -1   0  22        535.82        529.30        17.93 o
   0   0  22         29.38         52.41         6.76 o
   1   0  22        397.72        359.46        12.71 o
   2   0  22         16.66          7.73         5.86 o
   3   0  22         15.62         20.15         7.24 o
   4   0  22         11.17         18.47         8.33 o
   5   0  22          2.24         13.04         8.56 o
  -4   1  22        352.64        400.66        29.37 o
  -3   1  22         33.18         55.29        15.56 o
  -2   1  22        427.47        450.28        22.89 o
  -1   1  22          6.45         10.80         8.65 o
   0   1  22          8.58         15.27         6.30 o
   1   1  22        176.78        157.18        10.42 o
   2   1  22         39.82         48.55         7.72 o
   3   1  22         38.94         24.83         7.94 o
   4   1  22         82.58         92.94        10.69 o
   5   1  22         39.43         45.80        11.33 o
  -4   2  22         92.52         72.81        16.67 o
  -3   2  22        102.46        132.10        19.96 o
  -2   2  22         10.34          6.56        11.63 o
  -1   2  22         90.97         93.43        16.03 o
   0   2  22         21.31         31.52         9.96 o
   1   2  22         35.30         32.45        12.41 o
   2   2  22        158.30        180.06        13.03 o
   3   2  22         92.81         72.59        11.49 o
   4   2  22         59.39         61.87        13.85 o
   5   2  22          0.45          6.28        10.47 o
  -4   3  22        138.83        129.76        15.59 o
  -3   3  22         85.36        108.18        16.66 o
  -2   3  22        350.97        383.06        21.84 o
  -1   3  22         46.65         61.90        14.70 o
   0   3  22        201.32        221.52        23.15 o
   1   3  22        148.29        179.96        15.91 o
   2   3  22         60.94         62.63        11.15 o
   3   3  22         79.83         90.93        12.55 o
   4   3  22          1.87         14.37        10.53 o
   5   3  22         50.53         46.96        12.76 o
  -3   4  22        727.65        840.28        47.02 o
  -2   4  22         97.92        103.69        14.01 o
  -1   4  22       1199.68       1169.66        39.28 o
   0   4  22          7.17         13.85        10.17 o
   1   4  22          9.96         14.34        11.76 o
   2   4  22        132.90        151.02        15.33 o
   3   4  22          4.94          9.19        10.62 o
   4   4  22         16.38         20.57        11.00 o
   5   4  22         55.06         55.57        16.34 o
  -3   5  22         18.02         16.96        11.45 o
  -2   5  22        376.81        405.11        31.36 o
  -1   5  22        113.27        109.47        18.27 o
   0   5  22         34.20         37.35        11.06 o
   1   5  22        139.14        156.80        26.58 o
   2   5  22          0.64         13.75        13.81 o
   3   5  22        106.84        124.30        19.82 o
   4   5  22         74.11         73.35        24.78 o
   5   5  22         13.01         15.00        19.89 o
  -3   6  22        214.81        149.95        29.34 o
  -2   6  22         71.07         66.41        13.67 o
  -1   6  22        206.41        242.91        27.10 o
   0   6  22         52.15         38.48        11.35 o
   1   6  22         56.27         76.09        13.00 o
   2   6  22          2.20          6.14        10.18 o
   3   6  22          9.90         19.64        21.84 o
  -2   7  22        454.92        500.98        46.94 o
  -1   7  22        108.88         98.21        14.89 o
   0   7  22        670.62        664.15        29.21 o
   1   7  22          7.57         29.96        11.74 o
   2   7  22        156.24        185.81        17.92 o
   3   7  22        127.56        157.64        20.79 o
  -1   8  22        244.42        284.39        53.95 o
   0   8  22        306.38        330.57        22.02 o
   1   8  22         99.65        134.60        16.43 o
   2   8  22        237.82        269.37        29.18 o
   3   8  22          0.06         30.28        14.80 o
   4   8  22        145.97        134.63        27.38 o
   0   9  22          3.98          0.00        24.78 o
  -1  -7  23        238.54        230.86        20.32 o
   0  -7  23        114.74         95.00        12.55 o
  -3  -6  23        259.89        319.76        31.95 o
  -2  -6  23          2.98          9.55        10.41 o
  -1  -6  23        444.82        449.93        24.22 o
   0  -6  23        202.71        214.65        15.97 o
   1  -6  23         31.23         42.32        10.87 o
   2  -6  23         49.83         54.94        11.30 o
  -3  -5  23        132.15        173.86        24.03 o
  -2  -5  23        476.22        491.39        17.56 o
  -1  -5  23        311.91        360.91        29.10 o
   0  -5  23        307.66        310.69        15.62 o
   1  -5  23        620.71        655.20        26.41 o
   2  -5  23         14.80          7.50         8.82 o
   3  -5  23         66.22         86.31        14.59 o
  -4  -4  23         48.50         96.17        35.86 o
  -3  -4  23        139.43        112.82        16.09 o
  -2  -4  23        500.62        531.25        24.85 o
  -1  -4  23        179.68        164.24         9.64 o
   0  -4  23        430.30        480.60        18.43 o
   1  -4  23         53.68         55.75         9.09 o
   2  -4  23        259.29        251.26        17.36 o
   3  -4  23         50.56         45.84        12.24 o
  -4  -3  23         42.53         72.83        19.56 o
  -3  -3  23          9.26         25.15        13.28 o
  -2  -3  23        166.19        152.37        12.58 o
  -1  -3  23        282.78        280.53        12.74 o
   0  -3  23          9.90          8.36         5.13 o
   1  -3  23        316.43        336.59        30.57 o
   2  -3  23        363.89        302.80        31.88 o
   3  -3  23         49.20         35.21        15.68 o
   4  -3  23        220.24        214.71        24.91 o
  -4  -2  23          6.51         18.90        13.81 o
  -3  -2  23        608.81        600.86        31.95 o
  -2  -2  23         78.72        101.31         9.94 o
  -1  -2  23        253.18        250.27        12.78 o
   0  -2  23        805.50        826.15        20.95 o
   1  -2  23         70.52         72.27         7.01 o
   2  -2  23         81.94         90.13        19.15 o
   3  -2  23        296.45        281.89        15.62 o
   4  -2  23         40.48         47.73        13.03 o
  -4  -1  23         64.70         80.38        23.31 o
  -3  -1  23        251.34        284.50        21.14 o
  -2  -1  23         89.12         99.24        12.74 o
  -1  -1  23       1256.71       1267.04        36.18 o
   0  -1  23         54.64         71.96         7.43 o
   1  -1  23       1980.84       1951.09        39.65 o
   2  -1  23        386.46        388.23        16.31 o
   3  -1  23        279.24        271.14        14.25 o
   4  -1  23        449.83        439.54        26.63 o
   5  -1  23          7.88         16.16        12.06 o
  -4   0  23          0.46          0.71        10.77 o
  -3   0  23         26.85         35.07        13.26 o
  -2   0  23        420.99        434.28        22.15 o
  -1   0  23          3.01          8.57         8.76 o
   0   0  23        234.35        224.27        11.10 o
   1   0  23        732.67        748.77        22.42 o
   2   0  23        432.04        405.48        17.67 o
   3   0  23        863.44        812.92        25.52 o
   4   0  23         29.02         24.81         8.11 o
   5   0  23        368.55        365.06        17.86 o
  -4   1  23         21.90          0.00        13.04 o
  -3   1  23          3.35          8.61        12.00 o
  -2   1  23         16.09          5.83         9.84 o
  -1   1  23        527.08        524.10        24.10 o
   0   1  23         91.17        112.29        12.92 o
   1   1  23       1683.66       1577.17        36.33 o
   2   1  23        367.63        387.49        21.82 o
   3   1  23         97.41        100.19        12.70 o
   4   1  23        111.87        119.66        12.02 o
   5   1  23         55.70         28.43        10.96 o
  -4   2  23         18.76          5.78        12.45 o
  -3   2  23         75.31         67.35        17.50 o
  -2   2  23        430.79        412.34        28.24 o
  -1   2  23         61.16         72.12        12.22 o
   0   2  23       1061.84       1020.74        42.84 o
   1   2  23        182.10        151.58        14.91 o
   2   2  23        399.55        435.35        22.86 o
   3   2  23        658.62        617.10        26.03 o
   4   2  23         86.35         86.57        12.86 o
   5   2  23        235.31        250.76        19.54 o
  -4   3  23          0.55         16.12        12.90 o
  -3   3  23        160.68        153.20        16.50 o
  -2   3  23         41.57         33.28        14.24 o
  -1   3  23        596.56        615.10        33.99 o
   0   3  23        169.67        190.58        16.41 o
   1   3  23        921.08        959.82        34.41 o
   2   3  23        826.57        941.13        40.68 o
   3   3  23          3.41          6.49         8.71 o
   4   3  23       1276.78       1330.43        46.90 o
   5   3  23         15.16         26.18        12.25 o
  -3   4  23         28.62         43.48        12.48 o
  -2   4  23         37.29         35.19        12.14 o
  -1   4  23        159.30        208.30        18.02 o
   0   4  23         42.38         49.73        15.21 o
   1   4  23        227.15        207.65        21.84 o
   2   4  23          1.85         13.04        10.20 o
   3   4  23        213.11        277.09        20.83 o
   4   4  23        486.48        496.61        31.30 o
   5   4  23        143.22        118.12        41.56 o
  -3   5  23         37.21         62.63        16.52 o
  -2   5  23        138.03        131.48        16.85 o
  -1   5  23          7.00         13.24        10.50 o
   0   5  23          2.38          6.21        10.07 o
   1   5  23         79.86         79.24        13.02 o
   2   5  23        185.21        215.07        24.51 o
   3   5  23          0.00          0.00        13.27 o
   4   5  23        211.51        228.81        32.27 o
   5   5  23         50.50         47.27        22.82 o
  -2   6  23        138.15        108.53        15.44 o
  -1   6  23         20.42         24.93        11.75 o
   0   6  23        394.37        400.26        23.25 o
   1   6  23        221.28        261.41        20.50 o
   2   6  23        149.58        167.96        16.93 o
   3   6  23       1229.49       1215.47        53.92 o
  -1   7  23          0.99         23.96        13.56 o
   0   7  23        464.33        469.09        25.60 o
   1   7  23          8.96         17.90        11.89 o
   2   7  23        290.15        329.38        28.78 o
   3   7  23        437.50        470.78        31.97 o
   0   8  23          0.69         21.17        11.69 o
   1   8  23         25.36         27.39        13.68 o
   2   8  23         17.58         19.18        14.33 o
   3   8  23        164.08        103.34        31.62 o
   0  -7  24          0.41          4.24        21.52 o
  -2  -6  24          0.66          0.00        11.75 o
  -1  -6  24         29.72         15.68        10.98 o
   0  -6  24        128.22        118.75        14.68 o
   1  -6  24         25.95         36.43        10.42 o
   2  -6  24          6.43          0.00        16.63 o
  -3  -5  24        204.63        186.99        22.30 o
  -2  -5  24        121.42        107.66         8.82 o
  -1  -5  24         37.03         26.10        11.46 o
   0  -5  24         17.72         24.95         9.37 o
   1  -5  24          2.14          0.97         8.29 o
   2  -5  24          0.57          2.17         8.90 o
  -3  -4  24        145.90        159.22        17.73 o
  -2  -4  24        145.78        157.58        14.90 o
  -1  -4  24        410.30        403.98        19.01 o
   0  -4  24        134.02        133.28        12.01 o
   1  -4  24         99.23        107.71        14.07 o
   2  -4  24        106.81         95.89        12.86 o
   3  -4  24          6.27          5.10        10.01 o
  -3  -3  24         15.91         12.24        11.10 o
  -2  -3  24        453.65        498.30        19.98 o
  -1  -3  24         30.48         20.61         6.71 o
   0  -3  24         51.97         52.05        10.32 o
   1  -3  24        342.51        354.23        16.54 o
   2  -3  24          3.32          4.75         9.90 o
   3  -3  24         28.51         18.15        11.40 o
  -3  -2  24         55.49         67.19        15.32 o
  -2  -2  24         77.31         73.04        18.19 o
  -1  -2  24        475.44        463.06        16.88 o
   0  -2  24         56.75         67.42         8.83 o
   1  -2  24          4.92          8.54         5.50 o
   2  -2  24         71.01         62.75         8.38 o
   3  -2  24          0.35          0.19        10.20 o
   4  -2  24         22.14         21.01        11.92 o
  -4  -1  24        130.02        116.41        37.98 o
  -3  -1  24        452.87        481.13        28.49 o
  -2  -1  24        971.04        973.15        34.47 o
  -1  -1  24         25.21         32.78         7.58 o
   0  -1  24       1114.71       1060.54        25.25 o
   1  -1  24        150.74        137.45         9.20 o
   2  -1  24        447.40        366.31        16.23 o
   3  -1  24         36.23         21.58         7.48 o
   4  -1  24          2.95          1.91         6.06 o
   5  -1  24         45.51         32.60         9.13 o
  -4   0  24        102.81        132.69        21.02 o
  -3   0  24        615.06        645.16        29.27 o
  -2   0  24          0.27          0.00         8.84 o
  -1   0  24        562.95        611.83        29.97 o
   0   0  24        103.86        132.67         9.68 o
   1   0  24         79.58         78.79         9.69 o
   2   0  24        262.02        246.60        12.61 o
   3   0  24        104.78         89.43        11.65 o
   4   0  24         67.36         40.19         9.18 o
   5   0  24         47.90         26.08        19.56 o
  -4   1  24        175.46        190.02        33.90 o
  -3   1  24        109.82         94.31        15.75 o
  -2   1  24        305.08        328.69        36.60 o
  -1   1  24         15.00         17.27        10.22 o
   0   1  24         60.05         72.98        16.97 o
   1   1  24        169.99        202.85        12.16 o
   2   1  24          2.81         10.12         6.59 o
   3   1  24          4.28          8.26         7.76 o
   4   1  24          0.52         11.76         8.51 o
   5   1  24          0.13          1.32        15.44 o
  -3   2  24        514.60        581.42        35.94 o
  -2   2  24         74.17         88.56        18.47 o
  -1   2  24        927.92        941.08        34.90 o
   0   2  24         37.71         47.41        11.40 o
   1   2  24         14.51         15.91         9.66 o
   2   2  24        481.56        481.59        19.78 o
   3   2  24         47.75         54.33        11.28 o
   4   2  24        111.44         74.00        12.72 o
   5   2  24          7.41          3.64        16.12 o
  -3   3  24         27.56         25.22        15.11 o
  -2   3  24       1026.51       1042.45        48.26 o
  -1   3  24        316.21        312.64        26.92 o
   0   3  24        868.89        873.36        33.45 o
   1   3  24       1780.41       1890.71        56.72 o
   2   3  24         17.14         24.85        11.03 o
   3   3  24        612.77        604.84        32.42 o
   4   3  24         18.98         13.23        11.51 o
   5   3  24         87.63         86.89        14.96 o
  -3   4  24        111.80        126.57        19.22 o
  -2   4  24         88.17         81.99        13.78 o
  -1   4  24        249.72        278.94        30.33 o
   0   4  24        299.52        321.94        25.91 o
   1   4  24          5.85         13.38        14.27 o
   2   4  24        413.54        454.73        23.92 o
   3   4  24          0.87         22.88        13.22 o
   4   4  24         62.85         87.44        22.17 o
   5   4  24         65.36         81.11        17.46 o
  -2   5  24        267.40        273.09        21.68 o
  -1   5  24          9.17          9.48        10.85 o
   0   5  24        353.68        350.17        22.04 o
   1   5  24        435.53        530.04        34.00 o
   2   5  24          6.10          1.33        13.77 o
   3   5  24        319.30        357.19        28.61 o
   4   5  24          3.13          0.00        18.58 o
   5   5  24          4.59          2.61        20.86 o
  -2   6  24         29.67         38.23        15.40 o
  -1   6  24        599.29        557.49        49.13 o
   0   6  24        592.78        630.90        29.66 o
   1   6  24        131.98        130.38        16.55 o
   2   6  24        784.64        869.37        40.73 o
   3   6  24         18.91         22.78        16.75 o
  -1   7  24        336.76        357.59        29.24 o
   0   7  24         53.84         56.01        13.49 o
   1   7  24        818.50        890.74        35.84 o
   2   7  24         10.61         14.20        12.10 o
   3   7  24        190.11        195.71        23.30 o
   0   8  24          8.97          0.00        25.43 o
   1   8  24          1.18          8.04        14.46 o
   2   8  24        140.93        136.46        19.89 o
   3   8  24         80.39         82.80        30.97 o
  -1  -6  25        153.82        138.87        32.27 o
   0  -6  25         45.93         36.99        20.94 o
   1  -6  25         16.73          0.00        16.95 o
  -2  -5  25         14.16         19.76        11.59 o
  -1  -5  25        257.99        289.76        34.58 o
   0  -5  25         37.21         44.99        11.08 o
   1  -5  25         29.62         20.58        10.15 o
   2  -5  25        116.81        122.21        18.68 o
  -3  -4  25         25.25         38.14        29.99 o
  -2  -4  25          1.35          7.36         7.31 o
  -1  -4  25         55.45         33.88         6.49 o
   0  -4  25         60.97         73.76        10.20 o
   1  -4  25          4.59          4.04         8.72 o
   2  -4  25         58.45         44.61        12.24 o
  -3  -3  25         13.32          7.35        11.04 o
  -2  -3  25        171.50        163.82        13.21 o
  -1  -3  25        330.72        332.46        15.49 o
   0  -3  25          1.08          6.01         5.50 o
   1  -3  25        418.62        424.70        21.60 o
   2  -3  25         23.31         24.83        11.74 o
   3  -3  25         81.95         81.77        14.29 o
  -3  -2  25          0.92          4.52        12.78 o
  -2  -2  25        143.35        147.83        21.26 o
  -1  -2  25          7.36          7.59         6.51 o
   0  -2  25        178.68        169.99        10.49 o
   1  -2  25        372.18        391.12        14.02 o
   2  -2  25        461.94        451.00        16.79 o
   3  -2  25        220.34        234.16        23.17 o
   4  -2  25          3.90         20.86        17.93 o
  -3  -1  25         91.67        104.58        17.04 o
  -2  -1  25          7.21          3.95         9.40 o
  -1  -1  25        208.14        204.36        16.36 o
   0  -1  25        131.25        134.31         9.81 o
   1  -1  25         49.28         37.68         7.08 o
   2  -1  25        111.25        107.68        10.52 o
   3  -1  25          0.65          7.35         6.40 o
   4  -1  25        165.19        165.74        11.46 o
  -3   0  25        155.75        150.18        16.97 o
  -2   0  25          9.99         17.04        10.47 o
  -1   0  25        154.36        165.90        15.62 o
   0   0  25         45.23         58.75         8.58 o
   1   0  25         18.07         38.64         7.23 o
   2   0  25         62.80         74.51         9.66 o
   3   0  25        219.27        207.18        13.86 o
   4   0  25          4.24         10.82         7.72 o
  -3   1  25          2.77          4.99        11.91 o
  -2   1  25         10.05         30.76        11.20 o
  -1   1  25         42.70         49.40        12.01 o
   0   1  25         31.97         55.49        22.91 o
   1   1  25         15.59         10.19         8.44 o
   2   1  25         69.05         88.15        10.16 o
   3   1  25         21.29         24.78         8.85 o
   4   1  25        367.37        361.92        20.96 o
  -3   2  25          8.91          6.39        13.02 o
  -2   2  25          2.19          5.18        13.37 o
  -1   2  25         38.40         43.14        11.69 o
   0   2  25         35.17         27.68        11.29 o
   1   2  25        158.40        203.42        17.79 o
   2   2  25         19.01         33.21        10.98 o
   3   2  25        316.44        381.78        21.16 o
   4   2  25        127.45        109.89        14.51 o
   5   2  25        528.07        506.19        53.14 o
  -3   3  25        151.31        131.63        23.63 o
  -2   3  25         12.47         29.83        16.71 o
  -1   3  25         13.69         13.79        13.68 o
   0   3  25          0.01          4.35        10.18 o
   1   3  25        219.30        227.18        18.63 o
   2   3  25        187.24        210.53        19.44 o
   3   3  25          5.04          0.00        11.64 o
   4   3  25         17.34         36.62        12.30 o
   5   3  25        144.48        149.41        25.01 o
  -3   4  25         19.28          9.45        19.56 o
  -2   4  25          4.52          9.26        11.53 o
  -1   4  25        199.50        188.41        23.65 o
   0   4  25         26.80         27.89        14.71 o
   1   4  25          4.80          3.38        12.84 o
   2   4  25          0.43         10.46        11.02 o
   3   4  25         58.61         73.60        17.31 o
   4   4  25         19.64         25.02        16.60 o
  -2   5  25          9.53          2.73        13.27 o
  -1   5  25          1.31          7.07        10.73 o
   0   5  25         31.18         53.12        16.29 o
   1   5  25          8.09         17.11        14.51 o
   2   5  25        164.90        199.91        42.85 o
   3   5  25          6.95          5.60        15.65 o
   4   5  25        358.63        429.62        42.05 o
  -1   6  25          1.19          9.51        12.59 o
   0   6  25         35.59         56.78        14.24 o
   1   6  25         24.68         32.36        14.47 o
   2   6  25        231.79        246.84        26.14 o
   3   6  25          2.74         10.78        16.52 o
   0   7  25        216.87        207.03        20.50 o
   1   7  25         34.99         36.49        13.25 o
   2   7  25        301.03        309.61        24.29 o
   3   7  25          3.38         14.34        23.80 o
   1   8  25          0.75         10.11        28.03 o
   0  -6  26         52.80         30.97        25.43 o
  -1  -5  26          9.86          6.37        10.87 o
   0  -5  26        560.09        595.70        30.02 o
   1  -5  26         98.72         83.46        18.73 o
  -2  -4  26          2.52          7.56         7.69 o
  -1  -4  26        113.89        104.82         9.15 o
   0  -4  26        102.77        103.11        11.68 o
   1  -4  26         15.51         16.31        10.36 o
   2  -4  26        194.71        163.42        16.74 o
  -2  -3  26        278.18        307.43        18.10 o
  -1  -3  26          0.91          0.72         6.16 o
   0  -3  26        219.82        232.95        11.88 o
   1  -3  26         28.93         26.84         9.07 o
   2  -3  26         16.72         27.66        12.38 o
   3  -3  26          2.48          0.00        10.80 o
  -2  -2  26         36.86         34.09        18.01 o
  -1  -2  26        383.94        413.82        22.31 o
   0  -2  26        384.27        415.16        15.08 o
   1  -2  26        589.78        592.36        17.55 o
   2  -2  26        656.58        689.23        22.03 o
   3  -2  26         13.38         18.59        11.20 o
  -3  -1  26         24.00         12.99        14.67 o
  -2  -1  26        590.39        612.16        33.43 o
  -1  -1  26        416.83        452.81        22.68 o
   0  -1  26        339.61        339.15        14.04 o
   1  -1  26        469.87        483.81        22.09 o
   2  -1  26         38.62         24.14        12.33 o
   3  -1  26        162.29        146.11        21.12 o
   4  -1  26         74.65         46.88         8.56 o
  -3   0  26        130.82        140.82        16.91 o
  -2   0  26          6.00         12.60        10.82 o
  -1   0  26         69.59         76.33        16.43 o
   0   0  26        183.19        160.19        15.15 o
   1   0  26         28.30         36.91         8.16 o
   2   0  26        411.41        406.86        20.61 o
   3   0  26         25.07         24.38         8.55 o
   4   0  26         15.23          8.93         8.02 o
  -3   1  26         27.44         22.32        12.23 o
  -2   1  26        697.01        718.94        47.82 o
  -1   1  26         21.36         35.90        11.61 o
   0   1  26        742.63        738.44        29.63 o
   1   1  26        523.23        559.75        32.78 o
   2   1  26         69.75         78.90        11.08 o
   3   1  26        307.83        324.13        20.00 o
   4   1  26          1.61          6.68        10.17 o
  -2   2  26         48.35         64.94        21.68 o
  -1   2  26        447.23        452.56        24.65 o
   0   2  26        636.09        709.02        29.90 o
   1   2  26         75.81         69.90        13.24 o
   2   2  26       1360.87       1376.30        44.70 o
   3   2  26        231.02        224.73        28.78 o
   4   2  26        191.95        212.70        18.99 o
  -2   3  26         15.56         21.02        17.28 o
  -1   3  26        439.47        457.17        35.19 o
   0   3  26         30.67         33.41        13.79 o
   1   3  26        900.84        971.72        36.16 o
   2   3  26          2.85          9.11        10.80 o
   3   3  26        180.80        206.15        30.97 o
   4   3  26         63.43         40.50        16.33 o
  -2   4  26         19.28         13.87        17.54 o
  -1   4  26        172.03        129.82        21.74 o
   0   4  26         64.01         98.79        20.27 o
   1   4  26         91.98         96.72        29.50 o
   2   4  26        212.71        250.14        33.61 o
   3   4  26         52.23         39.35        16.48 o
   4   4  26         92.24        109.93        20.83 o
  -2   5  26        239.66        253.26        34.88 o
  -1   5  26        356.34        341.34        25.91 o
   0   5  26        186.42        206.53        25.90 o
   1   5  26        640.09        639.95        38.69 o
   2   5  26         21.24         16.28        15.79 o
   3   5  26        694.91        803.49        64.55 o
   4   5  26        123.83        103.99        26.73 o
  -1   6  26          7.28          9.13        18.91 o
   0   6  26        197.88        193.43        28.46 o
   1   6  26        382.70        427.93        26.30 o
   2   6  26        628.11        626.22        39.19 o
   3   6  26        262.35        319.44        30.72 o
   1   7  26         51.13         92.27        20.52 o
   2   7  26         18.65         17.03        13.90 o
   3   7  26         56.78         67.48        29.34 o
   0  -5  27         16.82          7.17        24.12 o
   1  -5  27         44.42          0.00        18.58 o
  -2  -4  27          3.09         22.91        13.44 o
  -1  -4  27        116.58        130.57         9.59 o
   0  -4  27        106.76        107.79        12.03 o
   1  -4  27          5.10         15.38        10.28 o
  -2  -3  27         14.23         34.88        25.43 o
  -1  -3  27          0.86          7.47         6.75 o
   0  -3  27         13.31         14.64         5.75 o
   1  -3  27          9.06         15.43         8.88 o
   2  -3  27        313.18        307.06        22.30 o
  -2  -2  27        294.08        322.19        38.84 o
  -1  -2  27         13.33         11.29         7.48 o
   0  -2  27          0.02          6.30         6.16 o
   1  -2  27         72.76         49.78         7.27 o
   2  -2  27         21.74         31.09         7.86 o
   3  -2  27          4.42          0.00        13.24 o
  -2  -1  27        232.11        251.60        34.28 o
  -1  -1  27          6.46         19.80        10.90 o
   0  -1  27        183.00        208.85        12.31 o
   1  -1  27         74.56         68.59         8.39 o
   2  -1  27         15.26         20.17         7.92 o
   3  -1  27         17.78         15.71         7.31 o
   4  -1  27         25.50         21.19         8.80 o
  -3   0  27          6.20         15.59        16.68 o
  -2   0  27         10.53         23.85        11.69 o
  -1   0  27         12.73         14.35        10.98 o
   0   0  27          0.48          7.65         9.90 o
   1   0  27          7.83          9.48         7.21 o
   2   0  27          2.86          4.86         7.67 o
   3   0  27         11.60         31.62         8.54 o
   4   0  27          1.31          0.00        14.34 o
  -3   1  27        226.65        204.04        35.21 o
  -2   1  27        140.19        124.97        16.77 o
  -1   1  27        166.80        199.00        17.67 o
   0   1  27         98.75         88.86        13.47 o
   1   1  27        129.64        125.43        14.50 o
   2   1  27        153.33        178.87        14.21 o
   3   1  27         26.63         31.62        11.55 o
   4   1  27          0.36          0.00        20.21 o
  -2   2  27        241.72        216.47        25.43 o
  -1   2  27        372.32        441.38        24.88 o
   0   2  27         54.38         70.94        13.28 o
   1   2  27        143.70        155.09        16.34 o
   2   2  27          7.22         15.05        11.02 o
   3   2  27          0.85          1.16        12.66 o
   4   2  27          2.55         10.71        15.32 o
  -2   3  27        164.65        262.06        46.94 o
  -1   3  27          6.98          9.88        14.50 o
   0   3  27        452.04        504.39        25.91 o
   1   3  27        101.47        106.98        15.50 o
   2   3  27          5.87          9.72        11.49 o
   3   3  27         10.74          5.68        12.75 o
   4   3  27          2.35          0.00        25.43 o
  -1   4  27         28.24         17.40        17.44 o
   0   4  27          0.27          0.00        14.25 o
   1   4  27         15.29         14.28        16.83 o
   2   4  27         12.27         14.98        12.38 o
   3   4  27         49.76         47.43        17.28 o
   4   4  27         38.79         39.12        27.71 o
  -1   5  27        200.93        240.87        37.49 o
   0   5  27        444.54        502.36        36.25 o
   1   5  27         49.02         60.92        23.63 o
   2   5  27         39.78         28.89        19.01 o
   3   5  27         10.08         21.19        27.71 o
   0   6  27         36.38         42.05        21.19 o
   1   6  27        387.18        379.84        33.47 o
   2   6  27        153.41        172.26        26.03 o
   3   6  27        111.33        136.92        25.84 o
  -1  -4  28        206.14        269.88        32.92 o
   0  -4  28         60.49         72.79        12.25 o
   1  -4  28         53.28         14.34        18.58 o
  -1  -3  28          3.90         14.62         6.92 o
   0  -3  28         45.52         53.41         6.91 o
   1  -3  28        244.42        278.42        30.18 o
  -1  -2  28         11.96         15.60         7.87 o
   0  -2  28        583.34        645.64        21.26 o
   1  -2  28          4.82          8.42         6.20 o
   2  -2  28         89.56        111.41        13.67 o
  -2  -1  28         90.72         92.58        26.08 o
  -1  -1  28         23.46         41.63        11.54 o
   0  -1  28          7.11          8.22         7.57 o
   1  -1  28        220.06        242.07        14.17 o
   2  -1  28         28.13         10.57         7.55 o
   3  -1  28        223.19        216.86        16.47 o
  -2   0  28         20.21         38.45        15.92 o
  -1   0  28         96.78         84.67        14.46 o
   0   0  28        317.49        315.98        21.07 o
   1   0  28         78.85         58.29        13.85 o
   2   0  28        439.39        477.31        20.00 o
   3   0  28         17.94         13.66         8.46 o
  -2   1  28        110.07        110.34        19.40 o
  -1   1  28        267.73        312.99        21.99 o
   0   1  28         49.75         74.64        13.89 o
   1   1  28        400.26        453.17        59.15 o
   2   1  28         40.24         34.87        13.74 o
   3   1  28        118.66        129.34        15.27 o
  -1   2  28         54.68         69.82        14.38 o
   0   2  28        106.20        112.12        16.21 o
   1   2  28         46.04         27.15        12.66 o
   2   2  28         32.49         32.20        12.54 o
   3   2  28         89.24         94.33        17.82 o
  -1   3  28          2.25          0.00        14.83 o
   0   3  28         20.94         26.05        18.13 o
   1   3  28        171.05        229.33        20.21 o
   2   3  28          5.67          1.69        11.22 o
   3   3  28          5.68         16.15        15.19 o
   0   4  28        285.28        276.89        29.14 o
   1   4  28          1.50          4.78        14.70 o
   2   4  28        132.49        121.93        16.33 o
   3   4  28        174.91        200.67        24.27 o
   1   5  28         24.19         43.57        19.89 o
   2   5  28        306.86        290.09        40.26 o
   3   5  28          1.53          0.00        27.06 o
  -1  -3  29        347.51        321.61        33.31 o
   0  -3  29        105.69        112.31         8.80 o
  -1  -2  29        498.78        609.53        51.51 o
   0  -2  29          5.46          3.59         6.95 o
   1  -2  29         74.96         70.10         8.08 o
   2  -2  29        117.62        111.16        22.82 o
  -1  -1  29         73.99         48.60        18.70 o
   0  -1  29         16.92          8.11         9.86 o
   1  -1  29         15.28         16.40         7.90 o
   2  -1  29          2.50          2.70         8.07 o
  -1   0  29        299.43        321.82        21.76 o
   0   0  29         13.86          7.86        11.30 o
   1   0  29        126.39        129.71        14.94 o
   2   0  29         31.71         19.19        10.04 o
   3   0  29          1.97          0.00        20.54 o
  -1   1  29         52.59         41.52        13.99 o
   0   1  29        697.68        693.67        30.83 o
   1   1  29          1.11          7.37        10.53 o
   2   1  29        244.70        222.51        47.90 o
   3   1  29        159.81        111.81        28.03 o
  -1   2  29        140.21        156.80        29.01 o
   0   2  29         96.09        131.62        17.21 o
   1   2  29        173.50        177.24        17.79 o
   2   2  29       1056.58       1081.00        52.30 o
   0   3  29         16.47         15.54        13.20 o
   1   3  29          3.49          0.71        12.75 o
   2   3  29         46.64         37.77        15.13 o
   1   4  29        676.90        737.32        61.61 o
   2   4  29         69.64         95.56        25.10 o
   0  -2  30          5.33          2.06        10.53 o
   1  -2  30         16.99         12.80        11.65 o
   0  -1  30         24.51         18.58        24.78 o
   1  -1  30         72.20         72.03        14.01 o
   2  -1  30         20.74         17.81        13.22 o
   0   0  30         41.46         56.07        26.73 o
   1   0  30         15.86         31.29        24.45 o
   0   1  30          8.08          0.70        14.32 o
   1   1  30          4.83          5.65        13.32 o
   0   2  30          4.56          0.00        18.91 o
   1   2  30         72.63        123.02        26.08 o
   0   3  30         14.52          5.87        20.86 o
   1   3  30         42.29         68.90        34.07 o
   2   3  30         71.81        104.64        30.64 o
                                                
